# Supplementary material for: (Z)-Methyl 3-(4-ethoxy­anilino)but-2-enoate
Source: Acta Crystallogr Sect E Struct Rep Online. 2008 May 10;64(Pt 6):o1051. doi: 10.1107/S160053680800891X (PMC2961375; doi:10.1107/S160053680800891X)
Supplement: Supplementary file 1 [file e-64-o1051-sup1.cif]

##############################################################################
###                                                                        ###
###        Electronic paper (Acta Crystallographica Section E)             ###
###                                                                        ###
##############################################################################
#                                                                            #
# This CIF contains the data in a paper accepted for publication in Acta     #
# Crystallographica Section E. It conforms to the requirements of Notes      #
# for Authors for Section E, and has been peer reviewed under the auspices   #
# of the IUCr Commission on Journals.                                        #
#                                                                            #
# Full details of the Crystallographic Information File format               #
# are given in the paper "The Crystallographic Information File (CIF):       #
# a New Standard Archive File for Crystallography" by S. R. Hall, F. H.      #
# Allen and I. D. Brown [Acta Cryst. (1991), A47, 655-685].                  #
#                                                                            #
# The current version of the core CIF dictionary is obtainable from          #
# ftp://ftp.iucr.org/pub/cif_core.dic. The current version number is 2.4.    #
#                                                                            #
# Software is freely available for graphical display of the structure(s) in  #
# this CIF.  For information consult the CIF home page http://www.iucr.org/  #
# cif/home.html                                                              #
#                                                                            #
# This file may be used for bona fide research purposes within the           #
# scientific community so long as proper attribution is given to the journal # 
# article from which it was obtained.                                        #
#                                                                            #
##############################################################################
                                             
data_global
_audit_creation_method     'SHELXL97 CIF '
_journal_date_recd_electronic     2008-03-03
_journal_date_accepted     2008-04-02
_journal_name_full     'Acta Crystallographica, Section E'
_journal_year     2008
_journal_volume     64
_journal_issue      6
_journal_page_first     o1051
_journal_page_last     o1051
_journal_paper_category     QO
_journal_coeditor_code     CI2569
_publ_contact_author_name     'Li-Ping Zhang '
_publ_contact_author_address
;
Sch Chem & Mat Engn
Jiangnan University 1800 Lihu Rd, Wuxi 214122
Jiangsu
People's Republic of china
;
_publ_contact_author_email     zhangliping76518@163.com.cn
_publ_contact_author_fax     '+86-010-68396450'
_publ_contact_author_phone     '+86-010-68396450'
_publ_section_title
;
(<i>Z</i>)-Methyl 3-(4-ethoxyanilino)but-2-enoate
;
loop_
    _publ_author_name
    _publ_author_address
    'Li-Ping Zhang'
;
School of Chemical and Materials Engineering
Jiangnan University
1800 Lihu Road, Wuxi 214122
Jiangsu
People's Republic of China
;
    'Cai-Hua Ni'
;
School of Chemical and Materials Engineering
Jiangnan University
1800 Lihu Road, Wuxi 214122
Jiangsu
People's Republic of China
;
    'Zhi-Yong Li'
;
School of Chemical and Materials Engineering
Jiangnan University
1800 Lihu Road, Wuxi 214122
Jiangsu
People's Republic of China
;
    'Wei Zhang'
;
School of Chemical and Materials Engineering
Jiangnan University
1800 Lihu Road, Wuxi 214122
Jiangsu
People's Republic of China
;
data_I
_audit_creation_method     SHELXL-97
_chemical_name_systematic
;
(<i>Z</i>)-Methyl 3-(4-ethoxyanilino)but-2-enoate
;
_chemical_name_common     ?
_chemical_formula_moiety     'C13 H17 N O3'
_chemical_formula_sum     'C13 H17 N O3'
_chemical_formula_iupac     'C13 H17 N O3'
_chemical_formula_weight     235.28
_chemical_melting_point     ?
_symmetry_cell_setting     Monoclinic
_symmetry_space_group_name_H-M     'P 21/n'
_symmetry_space_group_name_Hall     '-P 2yn'
loop_
    _symmetry_equiv_pos_as_xyz
    'x, y, z'
    '-x+1/2, y+1/2, -z+1/2'
    '-x, -y, -z'
    'x-1/2, -y-1/2, z-1/2'
_cell_length_a     12.421(2)
_cell_length_b     6.3372(13)
_cell_length_c     16.569(3)
_cell_angle_alpha     90.00
_cell_angle_beta     96.519(3)
_cell_angle_gamma     90.00
_cell_volume     1295.7(4)
_cell_formula_units_Z     4
_cell_measurement_reflns_used     2289
_cell_measurement_theta_min     2.47
_cell_measurement_theta_max     24.85
_cell_measurement_temperature     294(2)
_exptl_crystal_description     Block
_exptl_crystal_colour     yellow
_exptl_crystal_size_max     0.30
_exptl_crystal_size_mid     0.26
_exptl_crystal_size_min     0.20
_exptl_crystal_density_diffrn     1.206
_exptl_crystal_density_meas     ?
_exptl_crystal_density_method     'not measured'
_exptl_crystal_F_000     504
_exptl_absorpt_coefficient_mu     0.086
_exptl_absorpt_correction_type     multi-scan
_exptl_absorpt_process_details     '(SADABS; Sheldrick, 1996)'
_exptl_absorpt_correction_T_min     0.942003
_exptl_absorpt_correction_T_max     0.990000
_exptl_special_details
;
;
_diffrn_ambient_temperature     294(2)
_diffrn_radiation_type     MoK\a
_diffrn_radiation_wavelength     0.71073
_diffrn_radiation_source     'fine-focus sealed tube'
_diffrn_radiation_monochromator     graphite
_diffrn_measurement_device_type     'Bruker SMART CCD area-detector'
_diffrn_measurement_method     '\f and \w'
_diffrn_detector_area_resol_mean     ?
_diffrn_reflns_number     6917
_diffrn_reflns_av_R_equivalents     0.0309
_diffrn_reflns_av_sigmaI/netI     0.0365
_diffrn_reflns_theta_min     1.95
_diffrn_reflns_theta_max     26.34
_diffrn_reflns_theta_full     26.34
_diffrn_measured_fraction_theta_max     0.995
_diffrn_measured_fraction_theta_full     0.995
_diffrn_reflns_limit_h_min     -11
_diffrn_reflns_limit_h_max     15
_diffrn_reflns_limit_k_min     -7
_diffrn_reflns_limit_k_max     6
_diffrn_reflns_limit_l_min     -20
_diffrn_reflns_limit_l_max     20
_diffrn_standards_number     0
_diffrn_standards_interval_count     .
_diffrn_standards_interval_time     .
_diffrn_standards_decay_%     ?
_refine_special_details
;
Refinement of <i>F</i>^2^ against ALL reflections. The weighted <i>R</i>-factor
<i>wR</i> and goodness of fit <i>S</i> are based on <i>F</i>^2^, conventional
<i>R</i>-factors <i>R</i> are based on <i>F</i>, with <i>F</i> set to zero for
negative <i>F</i>^2^. The threshold expression of <i>F</i>^2^ >
\s(<i>F</i>^2^) is used only for calculating <i>R</i>-factors(gt) <i>etc</i>.
and is not relevant to the choice of reflections for refinement.
<i>R</i>-factors based on <i>F</i>^2^ are statistically about twice as large
as those based on <i>F</i>, and <i>R</i>- factors based on ALL data will be
even larger.
;
_reflns_number_total     2628
_reflns_number_gt     1629
_reflns_threshold_expression     I>2\s(I)
_refine_ls_structure_factor_coef     Fsqd
_refine_ls_matrix_type     full
_refine_ls_R_factor_all     0.0729
_refine_ls_R_factor_gt     0.0418
_refine_ls_wR_factor_gt     0.1130
_refine_ls_wR_factor_ref     0.1360
_refine_ls_goodness_of_fit_ref     1.002
_refine_ls_restrained_S_all     1.002
_refine_ls_number_reflns     2628
_refine_ls_number_parameters     158
_refine_ls_number_restraints     0
_refine_ls_hydrogen_treatment     constr
_refine_ls_weighting_scheme     calc
_refine_ls_weighting_details
         'calc w=1/[\s^2^(Fo^2^)+(0.0697P)^2^+0.1223P] where P=(Fo^2^+2Fc^2^)/3'
_atom_sites_solution_hydrogens     geom
_atom_sites_solution_primary     direct
_atom_sites_solution_secondary     difmap
_refine_ls_shift/su_max     0.001
_refine_ls_shift/su_mean     0.000
_refine_diff_density_max     0.132
_refine_diff_density_min     -0.106
_refine_ls_extinction_method     'SHELXL97 (Sheldrick, 2008)'
_refine_ls_extinction_coef     0.106(7)
_refine_ls_extinction_expression
                                  'Fc^*^=kFc[1+0.001xFc^2^\l^3^/sin(2\q)]^-1/4^'
loop_
    _atom_type_symbol
    _atom_type_description
    _atom_type_scat_dispersion_real
    _atom_type_scat_dispersion_imag
    _atom_type_scat_source
    'C' 'C' 0.0033 0.0016
                         'International Tables Vol C Tables 4.2.6.8 and 6.1.1.4'
    'H' 'H' 0.0000 0.0000
                         'International Tables Vol C Tables 4.2.6.8 and 6.1.1.4'
    'N' 'N' 0.0061 0.0033
                         'International Tables Vol C Tables 4.2.6.8 and 6.1.1.4'
    'O' 'O' 0.0106 0.0060
                         'International Tables Vol C Tables 4.2.6.8 and 6.1.1.4'
_computing_data_collection     'SMART (Bruker, 1998)'
_computing_cell_refinement     'SAINT (Bruker, 1999)'
_computing_data_reduction     'SAINT (Bruker, 1999)'
_computing_structure_solution     'SHELXS97 (Sheldrick, 2008)'
_computing_structure_refinement     'SHELXL97 (Sheldrick, 2008)'
_computing_molecular_graphics     'SHELXTL (Sheldrick, 2008)'
_computing_publication_material     'SHELXTL (Sheldrick, 2008)'
loop_
    _atom_site_type_symbol
    _atom_site_label
    _atom_site_fract_x
    _atom_site_fract_y
    _atom_site_fract_z
    _atom_site_U_iso_or_equiv
    _atom_site_adp_type
    _atom_site_calc_flag
    _atom_site_refinement_flags
    _atom_site_occupancy
    _atom_site_disorder_assembly
    _atom_site_disorder_group
    O O1 0.11751(9) 1.2475(2) 1.03170(8) 0.0714(4) Uani d . 1 . .
    O O2 0.55147(10) 0.4131(2) 0.90568(7) 0.0697(4) Uani d . 1 . .
    O O3 0.60606(12) 0.2866(2) 0.79053(8) 0.0872(5) Uani d . 1 . .
    N N1 0.39962(11) 0.7279(2) 0.88382(9) 0.0654(4) Uani d . 1 . .
    H H1 0.4403 0.6528 0.9181 0.078 Uiso calc R 1 . .
    C C1 0.32646(13) 0.8715(3) 0.91658(9) 0.0578(4) Uani d . 1 . .
    C C2 0.21953(14) 0.8158(3) 0.92064(10) 0.0660(5) Uani d . 1 . .
    H H2 0.1934 0.6891 0.8979 0.079 Uiso calc R 1 . .
    C C3 0.15124(13) 0.9455(3) 0.95793(11) 0.0642(5) Uani d . 1 . .
    H H3 0.0794 0.9067 0.9600 0.077 Uiso calc R 1 . .
    C C4 0.18978(13) 1.1339(3) 0.99243(10) 0.0562(4) Uani d . 1 . .
    C C5 0.29584(13) 1.1948(3) 0.98654(11) 0.0621(5) Uani d . 1 . .
    H H5 0.3216 1.3232 1.0079 0.074 Uiso calc R 1 . .
    C C6 0.36297(13) 1.0624(3) 0.94847(10) 0.0622(5) Uani d . 1 . .
    H H6 0.4341 1.1032 0.9444 0.075 Uiso calc R 1 . .
    C C7 0.15753(16) 1.4153(3) 1.08352(12) 0.0747(6) Uani d . 1 . .
    H H7A 0.1915 1.5212 1.0526 0.090 Uiso calc R 1 . .
    H H7B 0.2113 1.3624 1.1257 0.090 Uiso calc R 1 . .
    C C8 0.06476(18) 1.5100(4) 1.12071(12) 0.0860(6) Uani d . 1 . .
    H H8A 0.0129 1.5654 1.0787 0.129 Uiso calc R 1 . .
    H H8B 0.0908 1.6218 1.1569 0.129 Uiso calc R 1 . .
    H H8C 0.0309 1.4036 1.1505 0.129 Uiso calc R 1 . .
    C C9 0.41069(14) 0.6995(3) 0.80498(10) 0.0606(5) Uani d . 1 . .
    C C10 0.34385(18) 0.8388(4) 0.74539(12) 0.0856(6) Uani d . 1 . .
    H H10A 0.2687 0.8250 0.7530 0.128 Uiso calc R 1 . .
    H H10B 0.3542 0.7976 0.6911 0.128 Uiso calc R 1 . .
    H H10C 0.3660 0.9830 0.7541 0.128 Uiso calc R 1 . .
    C C11 0.48003(16) 0.5549(3) 0.77912(11) 0.0682(5) Uani d . 1 . .
    H H11 0.4847 0.5450 0.7236 0.082 Uiso calc R 1 . .
    C C12 0.54568(14) 0.4182(3) 0.83178(11) 0.0603(5) Uani d . 1 . .
    C C13 0.66598(19) 0.1247(4) 0.83608(13) 0.0913(7) Uani d . 1 . .
    H H13A 0.7034 0.1842 0.8847 0.137 Uiso calc R 1 . .
    H H13B 0.7176 0.0641 0.8038 0.137 Uiso calc R 1 . .
    H H13C 0.6171 0.0170 0.8503 0.137 Uiso calc R 1 . .
loop_
    _atom_site_aniso_label
    _atom_site_aniso_U_11
    _atom_site_aniso_U_22
    _atom_site_aniso_U_33
    _atom_site_aniso_U_12
    _atom_site_aniso_U_13
    _atom_site_aniso_U_23
    O1 0.0558(7) 0.0803(9) 0.0782(8) 0.0017(6) 0.0075(6) -0.0156(7)
    O2 0.0708(8) 0.0769(9) 0.0602(8) 0.0030(6) 0.0030(6) -0.0031(6)
    O3 0.1112(11) 0.0823(10) 0.0680(8) 0.0315(8) 0.0100(7) -0.0054(7)
    N1 0.0600(9) 0.0757(10) 0.0604(9) 0.0114(7) 0.0069(7) 0.0021(7)
    C1 0.0526(10) 0.0670(11) 0.0537(9) -0.0002(8) 0.0050(7) 0.0037(8)
    C2 0.0572(11) 0.0703(12) 0.0701(11) -0.0124(9) 0.0062(8) -0.0107(9)
    C3 0.0465(9) 0.0752(13) 0.0709(11) -0.0097(8) 0.0067(8) -0.0097(9)
    C4 0.0497(9) 0.0632(10) 0.0546(9) 0.0017(8) 0.0015(7) 0.0024(8)
    C5 0.0540(10) 0.0603(11) 0.0710(11) -0.0080(8) 0.0030(8) -0.0018(9)
    C6 0.0481(10) 0.0686(12) 0.0698(11) -0.0075(8) 0.0063(8) 0.0057(9)
    C7 0.0787(13) 0.0724(13) 0.0724(12) 0.0010(10) 0.0071(9) -0.0102(10)
    C8 0.0949(15) 0.0886(15) 0.0745(12) 0.0188(12) 0.0097(11) -0.0090(11)
    C9 0.0589(10) 0.0621(11) 0.0613(10) -0.0050(8) 0.0087(8) 0.0037(8)
    C10 0.0966(15) 0.0921(15) 0.0697(12) 0.0227(12) 0.0170(11) 0.0152(11)
    C11 0.0787(13) 0.0715(12) 0.0552(10) 0.0040(10) 0.0118(9) 0.0015(9)
    C12 0.0607(11) 0.0566(10) 0.0642(11) -0.0066(8) 0.0088(8) -0.0060(9)
    C13 0.1021(16) 0.0811(15) 0.0877(15) 0.0275(12) -0.0022(12) -0.0071(12)
_geom_special_details
;
All e.s.d.'s (except the e.s.d. in the dihedral angle between two l.s. planes)
are estimated using the full covariance matrix. The cell e.s.d.'s are taken
into account individually in the estimation of e.s.d.'s in distances, angles
and torsion angles; correlations between e.s.d.'s in cell parameters are only
used when they are defined by crystal symmetry. An approximate (isotropic)
treatment of cell e.s.d.'s is used for estimating e.s.d.'s involving l.s.
planes.
;
loop_
    _geom_bond_atom_site_label_1
    _geom_bond_atom_site_label_2
    _geom_bond_site_symmetry_2
    _geom_bond_distance
    _geom_bond_publ_flag
    O1 C4 . 1.371(2) ?
    O1 C7 . 1.420(2) ?
    O2 C12 . 1.2187(19) ?
    O3 C12 . 1.357(2) ?
    O3 C13 . 1.431(2) ?
    N1 C9 . 1.341(2) ?
    N1 C1 . 1.435(2) ?
    N1 H1 . 0.86 ?
    C1 C6 . 1.376(2) ?
    C1 C2 . 1.383(2) ?
    C2 C3 . 1.377(3) ?
    C2 H2 . 0.93 ?
    C3 C4 . 1.385(2) ?
    C3 H3 . 0.93 ?
    C4 C5 . 1.387(2) ?
    C5 C6 . 1.384(2) ?
    C5 H5 . 0.93 ?
    C6 H6 . 0.93 ?
    C7 C8 . 1.493(3) ?
    C7 H7A . 0.97 ?
    C7 H7B . 0.97 ?
    C8 H8A . 0.96 ?
    C8 H8B . 0.96 ?
    C8 H8C . 0.96 ?
    C9 C11 . 1.360(3) ?
    C9 C10 . 1.503(3) ?
    C10 H10A . 0.96 ?
    C10 H10B . 0.96 ?
    C10 H10C . 0.96 ?
    C11 C12 . 1.420(3) ?
    C11 H11 . 0.93 ?
    C13 H13A . 0.96 ?
    C13 H13B . 0.96 ?
    C13 H13C . 0.96 ?
loop_
    _geom_angle_atom_site_label_1
    _geom_angle_atom_site_label_2
    _geom_angle_atom_site_label_3
    _geom_angle_site_symmetry_1
    _geom_angle_site_symmetry_3
    _geom_angle
    _geom_angle_publ_flag
    C4 O1 C7 . . 118.48(14) ?
    C12 O3 C13 . . 117.32(15) ?
    C9 N1 C1 . . 126.37(15) ?
    C9 N1 H1 . . 116.8 ?
    C1 N1 H1 . . 116.8 ?
    C6 C1 C2 . . 118.81(16) ?
    C6 C1 N1 . . 120.47(15) ?
    C2 C1 N1 . . 120.63(16) ?
    C3 C2 C1 . . 120.90(17) ?
    C3 C2 H2 . . 119.6 ?
    C1 C2 H2 . . 119.6 ?
    C2 C3 C4 . . 119.86(16) ?
    C2 C3 H3 . . 120.1 ?
    C4 C3 H3 . . 120.1 ?
    O1 C4 C3 . . 115.74(15) ?
    O1 C4 C5 . . 124.43(16) ?
    C3 C4 C5 . . 119.83(16) ?
    C6 C5 C4 . . 119.30(17) ?
    C6 C5 H5 . . 120.4 ?
    C4 C5 H5 . . 120.4 ?
    C1 C6 C5 . . 121.23(16) ?
    C1 C6 H6 . . 119.4 ?
    C5 C6 H6 . . 119.4 ?
    O1 C7 C8 . . 108.47(16) ?
    O1 C7 H7A . . 110.0 ?
    C8 C7 H7A . . 110.0 ?
    O1 C7 H7B . . 110.0 ?
    C8 C7 H7B . . 110.0 ?
    H7A C7 H7B . . 108.4 ?
    C7 C8 H8A . . 109.5 ?
    C7 C8 H8B . . 109.5 ?
    H8A C8 H8B . . 109.5 ?
    C7 C8 H8C . . 109.5 ?
    H8A C8 H8C . . 109.5 ?
    H8B C8 H8C . . 109.5 ?
    N1 C9 C11 . . 122.43(16) ?
    N1 C9 C10 . . 116.80(16) ?
    C11 C9 C10 . . 120.76(16) ?
    C9 C10 H10A . . 109.5 ?
    C9 C10 H10B . . 109.5 ?
    H10A C10 H10B . . 109.5 ?
    C9 C10 H10C . . 109.5 ?
    H10A C10 H10C . . 109.5 ?
    H10B C10 H10C . . 109.5 ?
    C9 C11 C12 . . 123.90(16) ?
    C9 C11 H11 . . 118.0 ?
    C12 C11 H11 . . 118.0 ?
    O2 C12 O3 . . 121.13(16) ?
    O2 C12 C11 . . 126.71(16) ?
    O3 C12 C11 . . 112.16(16) ?
    O3 C13 H13A . . 109.5 ?
    O3 C13 H13B . . 109.5 ?
    H13A C13 H13B . . 109.5 ?
    O3 C13 H13C . . 109.5 ?
    H13A C13 H13C . . 109.5 ?
    H13B C13 H13C . . 109.5 ?
loop_
    _geom_torsion_atom_site_label_1
    _geom_torsion_atom_site_label_2
    _geom_torsion_atom_site_label_3
    _geom_torsion_atom_site_label_4
    _geom_torsion_site_symmetry_1
    _geom_torsion_site_symmetry_2
    _geom_torsion_site_symmetry_3
    _geom_torsion_site_symmetry_4
    _geom_torsion
    _geom_torsion_publ_flag
    C9 N1 C1 C6 . . . . -100.4(2) ?
    C9 N1 C1 C2 . . . . 83.0(2) ?
    C6 C1 C2 C3 . . . . -1.9(3) ?
    N1 C1 C2 C3 . . . . 174.69(16) ?
    C1 C2 C3 C4 . . . . -0.4(3) ?
    C7 O1 C4 C3 . . . . 165.99(15) ?
    C7 O1 C4 C5 . . . . -13.3(2) ?
    C2 C3 C4 O1 . . . . -176.87(16) ?
    C2 C3 C4 C5 . . . . 2.5(3) ?
    O1 C4 C5 C6 . . . . 177.09(16) ?
    C3 C4 C5 C6 . . . . -2.2(2) ?
    C2 C1 C6 C5 . . . . 2.2(3) ?
    N1 C1 C6 C5 . . . . -174.42(15) ?
    C4 C5 C6 C1 . . . . -0.1(3) ?
    C4 O1 C7 C8 . . . . -178.42(16) ?
    C1 N1 C9 C11 . . . . -177.96(17) ?
    C1 N1 C9 C10 . . . . 3.2(3) ?
    N1 C9 C11 C12 . . . . 1.1(3) ?
    C10 C9 C11 C12 . . . . 179.97(18) ?
    C13 O3 C12 O2 . . . . 7.7(3) ?
    C13 O3 C12 C11 . . . . -172.85(18) ?
    C9 C11 C12 O2 . . . . -1.7(3) ?
    C9 C11 C12 O3 . . . . 178.90(18) ?
loop_
    _geom_hbond_atom_site_label_D
    _geom_hbond_atom_site_label_H
    _geom_hbond_atom_site_label_A
    _geom_hbond_site_symmetry_A
    _geom_hbond_distance_DH
    _geom_hbond_distance_HA
    _geom_hbond_distance_DA
    _geom_hbond_angle_DHA
    N1 H1 O2 . 0.86 2.08 2.741(2) 133
    C6 H6 O2 1_565 0.93 2.57 3.362(3) 143
