# Supplementary material for: (Z)-Methyl 3-(4-ethoxy­anilino)but-2-enoate
Source: Acta Crystallogr Sect E Struct Rep Online. 2008 May 10;64(Pt 6):o1051. doi: 10.1107/S160053680800891X (PMC2961375; doi:10.1107/S160053680800891X)
Supplement: Supplementary file 2 [file e-64-o1051-Isup2.hkl]

# 
# h,k,l, Fc-squared, Fo-squared, sigma(Fo-squared) and status flag 
# 
data_I
_shelx_title ' 060201C in P2(1)/n' 
_shelx_refln_list_code          4 
_shelx_F_calc_maximum      126.53 
_exptl_crystal_F_000       504.00 
_reflns_d_resolution_high  0.8009 
 
loop_ 
 _symmetry_equiv_pos_as_xyz 
 'x, y, z' 
 '-x+1/2, y+1/2, -z+1/2' 
 '-x, -y, -z' 
 'x-1/2, -y-1/2, z-1/2' 
 
_cell_length_a    12.4208 
_cell_length_b     6.3372 
_cell_length_c    16.5686 
_cell_angle_alpha  90.000 
_cell_angle_beta   96.519 
_cell_angle_gamma  90.000 
 
_shelx_F_squared_multiplier     1.000 
 
loop_ 
 _refln_index_h 
 _refln_index_k 
 _refln_index_l 
 _refln_F_squared_calc 
 _refln_F_squared_meas 
 _refln_F_squared_sigma 
 _refln_observed_status 
   2   0   0        3.82       -0.43      0.43 o 
   4   0   0     5985.56     6086.90    568.12 o 
   6   0   0      139.32      149.57      4.71 o 
   8   0   0      118.30      126.08      3.39 o 
  10   0   0        0.17       -0.05      2.30 o 
  12   0   0       13.99       15.03      3.16 o 
  14   0   0        0.32       -1.14      2.34 o 
   1   1   0      301.61      308.01      5.09 o 
   2   1   0    16011.07    16476.60    708.62 o 
   3   1   0     4027.61     4206.14     60.61 o 
   4   1   0     1071.66     1055.02     14.58 o 
   5   1   0        6.47        6.40      0.59 o 
   6   1   0      557.09      601.02      7.56 o 
   7   1   0      146.39      152.44      2.34 o 
   8   1   0        4.21        6.51      0.91 o 
   9   1   0        7.33        8.97      3.60 o 
  10   1   0       34.17       34.87      2.69 o 
  11   1   0        5.93        6.67      3.36 o 
  12   1   0       93.12       79.10      3.76 o 
  13   1   0        9.13       15.37      3.24 o 
  14   1   0        0.24        1.02      2.04 o 
  15   1   0        1.37       -1.21      2.07 o 
   0   2   0      557.04      540.53     15.45 o 
   1   2   0      171.12      171.90      3.90 o 
   2   2   0     1299.01     1291.92     20.58 o 
   3   2   0     2021.11     2076.36     28.33 o 
   4   2   0      793.37      756.72     10.73 o 
   5   2   0     1706.97     1733.63     20.90 o 
   6   2   0      667.18      671.63      8.46 o 
   7   2   0       13.02       15.75      0.89 o 
   8   2   0       47.29       52.51      1.86 o 
   9   2   0       16.63       17.86      2.77 o 
  10   2   0      452.28      457.89     10.78 o 
  11   2   0       95.53       96.60      3.90 o 
  12   2   0        0.35        1.56      1.84 o 
  13   2   0       11.76        8.56      3.55 o 
  14   2   0        9.80        9.70      2.32 o 
   1   3   0      148.83      136.89      3.51 o 
   2   3   0      195.68      209.43      4.93 o 
   3   3   0       38.88       32.74      1.07 o 
   4   3   0      160.27      175.42      3.10 o 
   5   3   0      460.23      465.21      7.07 o 
   6   3   0     1624.38     1583.52     33.51 o 
   7   3   0      157.26      147.58      2.93 o 
   8   3   0      286.42      275.15      6.42 o 
   9   3   0       73.25       74.89      2.53 o 
  10   3   0       10.27       12.26      1.91 o 
  11   3   0        0.09       -0.64      1.52 o 
  12   3   0        2.12        2.22      1.82 o 
  13   3   0        1.46        0.04      1.80 o 
  14   3   0        1.96       -1.50      3.48 o 
   0   4   0       10.57       10.54      1.59 o 
   1   4   0       30.51       29.79      1.63 o 
   2   4   0      156.24      169.17      4.59 o 
   3   4   0        4.67        2.39      1.32 o 
   4   4   0       81.95       89.06      2.38 o 
   5   4   0      211.15      202.42      3.72 o 
   6   4   0      356.39      347.61      5.78 o 
   7   4   0       92.14       92.39      2.79 o 
   8   4   0      141.27      151.16      3.92 o 
   9   4   0       49.11       46.88      2.15 o 
  10   4   0       33.78       34.60      2.85 o 
  11   4   0        0.41       -1.56      1.57 o 
  12   4   0        2.47        7.81      2.11 o 
  13   4   0        6.18        8.77      3.36 o 
   1   5   0        1.24        2.39      1.00 o 
   2   5   0        0.28       -0.92      0.92 o 
   3   5   0      127.43      128.42      5.58 o 
   4   5   0      213.64      218.76      5.76 o 
   5   5   0       75.18       76.25      2.44 o 
   6   5   0        5.20        4.94      1.11 o 
   7   5   0       34.98       34.15      1.87 o 
   8   5   0       29.65       28.88      1.94 o 
   9   5   0       25.44       28.26      3.19 o 
  10   5   0       16.61       16.87      1.93 o 
  11   5   0        3.24        2.89      1.93 o 
   0   6   0       50.35       51.38      3.65 o 
   1   6   0       38.82       42.56      2.47 o 
   2   6   0       56.41       58.31      2.78 o 
   3   6   0       48.46       51.66      2.12 o 
   4   6   0       15.65       16.93      1.85 o 
   5   6   0        2.42        0.86      1.02 o 
   6   6   0        0.17       -1.32      1.32 o 
   7   6   0        3.23        4.88      1.59 o 
   8   6   0        5.71        6.52      1.85 o 
   9   6   0        0.85       -0.76      2.05 o 
  10   6   0        8.84        5.55      2.72 o 
   1   7   0       36.88       46.88      2.82 o 
   2   7   0       33.22       31.95      2.35 o 
   3   7   0        4.78        3.58      1.29 o 
   4   7   0        4.45        1.83      1.27 o 
   5   7   0        6.78        6.41      1.70 o 
   6   7   0        0.89        1.17      1.69 o 
   7   7   0        0.40        1.34      1.71 o 
 -15   0   1       15.26       31.52      4.79 o 
 -13   0   1        5.36        9.58      3.03 o 
 -11   0   1       12.45       18.15      3.39 o 
  -9   0   1       72.12       86.63      4.74 o 
  -7   0   1      270.86      248.16      5.55 o 
  -5   0   1      636.72      624.58     12.48 o 
  -3   0   1        5.10        2.77      1.04 o 
  -1   0   1     1340.40      723.72     21.36 o 
   1   0   1      220.23      222.96      6.57 o 
   3   0   1     2473.47     2711.57     73.87 o 
   5   0   1      118.00      125.20      3.12 o 
   7   0   1       17.86       14.70      2.02 o 
   9   0   1       20.44       15.95      2.83 o 
  11   0   1        1.20       -2.19      2.19 o 
  13   0   1       42.21       39.37      4.01 o 
  15   0   1       17.22       24.53      4.42 o 
 -15   1   1       10.15       14.38      2.67 o 
 -14   1   1        1.31        2.20      2.80 o 
 -13   1   1        3.59        2.86      4.06 o 
 -12   1   1        1.13        0.15      1.69 o 
 -11   1   1      223.19      216.99      6.28 o 
 -10   1   1       15.37       21.89      2.39 o 
  -9   1   1        2.85        5.46      0.99 o 
  -8   1   1       89.21       74.93      1.89 o 
  -7   1   1        0.39        1.45      0.48 o 
  -6   1   1      367.07      412.32      6.38 o 
  -5   1   1      875.15      887.10     10.86 o 
  -4   1   1      328.36      340.65      4.35 o 
  -3   1   1      186.98      193.39      2.56 o 
  -2   1   1     4973.10     5014.72    130.34 o 
  -1   1   1       16.05       18.22      0.56 o 
   0   1   1      112.68      103.34      2.31 o 
   1   1   1       12.05       15.06      0.61 o 
   2   1   1     3287.81     3463.75     71.79 o 
   3   1   1      534.42      532.69      7.55 o 
   4   1   1      627.95      624.74     10.19 o 
   5   1   1      332.08      334.77      5.04 o 
   6   1   1      518.39      553.95      8.07 o 
   7   1   1       18.91       19.08      0.90 o 
   8   1   1        7.06        4.99      0.69 o 
   9   1   1        2.12        1.13      0.93 o 
  10   1   1        7.63        2.01      1.61 o 
  11   1   1        0.27       -0.76      1.65 o 
  12   1   1        4.18        6.08      2.48 o 
  13   1   1       27.32       32.02      6.67 o 
  14   1   1       27.07       28.23      2.94 o 
  15   1   1        0.32       -0.90      2.14 o 
 -14   2   1        0.40       -0.14      3.46 o 
 -13   2   1       11.17       11.65      2.34 o 
 -12   2   1      112.98      116.06      4.58 o 
 -11   2   1       10.29       13.70      2.26 o 
 -10   2   1        9.23       13.17      5.01 o 
  -9   2   1      127.89      130.99      3.32 o 
  -8   2   1        6.05        5.72      1.06 o 
  -7   2   1       11.33       14.26      0.96 o 
  -6   2   1        2.08        5.67      0.72 o 
  -5   2   1      247.47      228.31      3.19 o 
  -4   2   1      434.11      411.31      5.29 o 
  -3   2   1        0.03       -0.10      0.60 o 
  -2   2   1      943.48      888.74     14.33 o 
  -1   2   1      446.86      371.22      7.70 o 
   0   2   1      151.46      146.17      3.40 o 
   1   2   1      146.93      129.54      3.09 o 
   2   2   1      687.70      659.48      9.34 o 
   3   2   1      188.85      162.01      2.43 o 
   4   2   1      590.72      646.59      9.28 o 
   5   2   1       87.47       78.38      1.73 o 
   6   2   1       38.30       37.88      1.20 o 
   7   2   1       94.32       91.86      2.02 o 
   8   2   1       37.53       32.79      1.55 o 
   9   2   1        1.61       -0.44      0.93 o 
  10   2   1      191.20      197.94      5.84 o 
  11   2   1      100.77      102.78      4.87 o 
  12   2   1       19.26       22.89      2.59 o 
  13   2   1        8.15        4.18      4.42 o 
  14   2   1        0.36        0.05      1.90 o 
 -14   3   1        0.94        2.86      2.20 o 
 -13   3   1        1.74        0.08      1.78 o 
 -12   3   1        2.64        0.68      1.67 o 
 -11   3   1        8.42        7.52      1.90 o 
 -10   3   1       25.68       31.10      2.44 o 
  -9   3   1       21.74       21.82      1.68 o 
  -8   3   1       21.55       24.73      2.21 o 
  -7   3   1       22.70       23.92      1.45 o 
  -6   3   1       13.79       11.87      1.02 o 
  -5   3   1        9.05        7.87      0.83 o 
  -4   3   1      226.20      260.34      4.24 o 
  -3   3   1       44.94       42.51      1.21 o 
  -2   3   1       96.82       98.91      2.78 o 
  -1   3   1      326.96      319.18      8.57 o 
   0   3   1      379.01      411.45      8.78 o 
   1   3   1       30.04       24.34      1.65 o 
   2   3   1      722.93      776.95     30.27 o 
   3   3   1      215.24      216.66      3.63 o 
   4   3   1      224.22      237.72      3.97 o 
   5   3   1       98.34       93.54      2.07 o 
   6   3   1       39.86       40.39      1.45 o 
   7   3   1      108.38      108.07      2.41 o 
   8   3   1      374.09      354.74      6.91 o 
   9   3   1      109.53      108.83      3.14 o 
  10   3   1       20.75       20.99      1.73 o 
  11   3   1        5.95        4.28      1.88 o 
  12   3   1        0.36        1.31      1.83 o 
  13   3   1        2.39        4.48      2.04 o 
  14   3   1        0.01       -1.69      5.21 o 
 -13   4   1        0.01       -1.97      1.97 o 
 -12   4   1        8.87       10.56      2.21 o 
 -11   4   1       12.15       12.82      2.12 o 
 -10   4   1        1.94        0.27      1.16 o 
  -9   4   1       26.39       22.78      1.82 o 
  -8   4   1       53.82       57.16      2.30 o 
  -7   4   1        3.00        1.62      1.11 o 
  -6   4   1      161.17      153.98      3.11 o 
  -5   4   1       34.27       34.88      1.34 o 
  -4   4   1       14.17       14.48      1.16 o 
  -3   4   1        0.00       -0.67      0.80 o 
  -2   4   1      261.94      259.32      8.16 o 
  -1   4   1       79.20       76.96      3.58 o 
   0   4   1       16.18       16.51      1.35 o 
   1   4   1       93.87      101.02      3.11 o 
   2   4   1        1.09        0.23      0.79 o 
   3   4   1        4.34        3.59      1.10 o 
   4   4   1        2.19        1.26      0.80 o 
   5   4   1        1.53        0.55      0.72 o 
   6   4   1       27.00       30.71      1.40 o 
   7   4   1       28.42       26.82      1.70 o 
   8   4   1      429.33      441.50     10.16 o 
   9   4   1        6.81        6.29      1.32 o 
  10   4   1        1.54        1.31      1.29 o 
  11   4   1        9.77       12.97      2.21 o 
  12   4   1        9.19       12.71      2.78 o 
  13   4   1        0.19        3.85      2.47 o 
 -11   5   1        6.31        7.69      2.28 o 
 -10   5   1        0.12       -0.16      1.25 o 
  -9   5   1       31.74       31.42      2.08 o 
  -8   5   1        1.17        2.07      1.20 o 
  -7   5   1       17.15       18.55      2.09 o 
  -6   5   1       47.73       51.20      2.57 o 
  -5   5   1        6.94        5.89      1.11 o 
  -4   5   1        0.48        0.75      1.37 o 
  -3   5   1       12.81       11.20      1.48 o 
  -2   5   1        9.83       12.71      1.53 o 
  -1   5   1        0.43       -0.83      0.83 o 
   0   5   1        1.47        1.41      1.03 o 
   1   5   1       14.89       17.69      3.48 o 
   2   5   1        1.57        1.24      1.15 o 
   3   5   1       22.25       24.20      1.57 o 
   4   5   1      268.38      280.82      5.74 o 
   5   5   1       61.77       56.72      2.13 o 
   6   5   1       17.24       17.84      1.46 o 
   7   5   1        3.05        2.34      1.17 o 
   8   5   1        7.46        7.21      1.80 o 
   9   5   1        0.07       -0.64      1.18 o 
  10   5   1        1.32        1.60      1.37 o 
  11   5   1        0.86        2.90      1.96 o 
 -10   6   1        0.33       -1.66      1.66 o 
  -9   6   1        0.84        0.34      1.73 o 
  -8   6   1        0.03       -2.09      2.15 o 
  -7   6   1       24.94       25.15      2.39 o 
  -6   6   1        1.33        0.15      1.33 o 
  -5   6   1        1.22        1.36      1.10 o 
  -4   6   1       50.68       56.98      2.23 o 
  -3   6   1        4.51        5.48      1.50 o 
  -2   6   1       38.92       35.47      2.27 o 
  -1   6   1        0.18       -1.22      1.22 o 
   0   6   1        2.46        1.61      1.23 o 
   1   6   1       36.90       41.43      2.34 o 
   2   6   1      139.19      149.95      4.74 o 
   3   6   1       37.84       41.18      1.95 o 
   4   6   1       33.03       32.46      1.78 o 
   5   6   1        1.97        1.31      1.21 o 
   6   6   1        0.36       -1.24      1.24 o 
   7   6   1        1.81        1.35      2.60 o 
   8   6   1        0.03       -0.55      1.50 o 
   9   6   1        0.10       -1.60      1.60 o 
  -7   7   1        1.45        0.67      2.11 o 
  -6   7   1        0.73        0.48      1.52 o 
  -5   7   1        0.18       -0.72      1.54 o 
  -4   7   1        3.08        1.34      1.22 o 
  -3   7   1        1.84        1.05      1.15 o 
  -2   7   1        0.80        1.55      2.04 o 
  -1   7   1        4.14        5.08      2.24 o 
   0   7   1        7.05        7.65      1.72 o 
   1   7   1       11.65       12.60      1.96 o 
   2   7   1        1.30        1.70      1.55 o 
   3   7   1        1.01       -0.13      1.14 o 
   4   7   1        0.89       -1.30      1.30 o 
   5   7   1        2.00        0.04      1.61 o 
   6   7   1        4.64        3.41      1.80 o 
   7   7   1        2.22       -0.18      1.95 o 
 -14   0   2       21.51       26.19      3.97 o 
 -12   0   2        0.61       -1.15      2.23 o 
 -10   0   2       18.36       25.22      3.37 o 
  -8   0   2      216.38      254.51      9.03 o 
  -6   0   2      192.31      170.99      4.25 o 
  -4   0   2       78.99       72.29      2.03 o 
  -2   0   2     1347.86     1332.23     49.77 o 
   0   0   2     2301.54     2166.19     59.20 o 
   2   0   2     9646.28     8870.83    523.47 o 
   4   0   2      437.21      427.44      8.79 o 
   6   0   2     1651.53     1821.25     35.46 o 
   8   0   2        3.47        2.09      0.90 o 
  10   0   2       23.39       19.87      3.13 o 
  12   0   2      161.75      149.55      7.19 o 
  14   0   2        0.01       -0.31      3.14 o 
 -15   1   2        0.19       -0.41      1.98 o 
 -14   1   2        5.46        2.88      1.98 o 
 -13   1   2       32.62       35.50      3.11 o 
 -12   1   2        0.07        0.50      1.65 o 
 -11   1   2       35.31       49.69      3.00 o 
 -10   1   2       86.54       86.61      3.55 o 
  -9   1   2       98.99       97.20      2.60 o 
  -8   1   2        5.34        3.08      0.87 o 
  -7   1   2      485.82      511.14      7.40 o 
  -6   1   2        3.02        5.78      0.87 o 
  -5   1   2      147.78      153.27      2.55 o 
  -4   1   2      379.20      373.59      4.75 o 
  -3   1   2     3825.63     3850.66     67.54 o 
  -2   1   2      315.72      281.32      3.57 o 
  -1   1   2     4857.97     4644.58    158.04 o 
   0   1   2      842.72      819.80     17.41 o 
   1   1   2      986.60     1029.60     14.11 o 
   2   1   2     2753.05     2899.08     63.85 o 
   3   1   2       85.18       81.38      1.55 o 
   4   1   2       76.03       86.00      1.67 o 
   5   1   2      161.89      182.78      3.04 o 
   6   1   2      201.50      189.14      3.22 o 
   7   1   2      156.32      145.67      3.07 o 
   8   1   2       98.77      105.98      2.26 o 
   9   1   2        0.26       -0.19      0.82 o 
  10   1   2       52.12       51.23      2.92 o 
  11   1   2       21.58       21.75      2.42 o 
  12   1   2       47.51       44.27      2.97 o 
  13   1   2        8.75       14.45      2.49 o 
  14   1   2       15.95       16.23      2.58 o 
  15   1   2        0.62        2.18      2.08 o 
 -14   2   2        2.27        0.39      1.91 o 
 -13   2   2       36.61       40.12      3.27 o 
 -12   2   2        6.88       10.53      2.01 o 
 -11   2   2        0.19       -2.02      3.64 o 
 -10   2   2       39.11       40.80      2.56 o 
  -9   2   2      253.88      235.28      6.28 o 
  -8   2   2        0.61        0.00      0.64 o 
  -7   2   2       20.15       22.45      0.97 o 
  -6   2   2       39.61       44.48      1.02 o 
  -5   2   2        0.03        4.82      1.69 o 
  -4   2   2     1672.27     1685.87     20.31 o 
  -3   2   2        0.12        0.22      0.28 o 
  -2   2   2       76.39       83.20      1.82 o 
  -1   2   2      486.21      474.93      9.68 o 
   0   2   2        0.78        0.24      0.36 o 
   1   2   2       25.17       29.19      2.47 o 
   2   2   2      149.43      157.85      2.63 o 
   3   2   2      756.29      801.33     11.32 o 
   4   2   2       59.72       54.23      1.35 o 
   5   2   2      135.85      122.91      2.36 o 
   6   2   2       55.09       52.32      1.43 o 
   7   2   2       61.25       63.62      1.66 o 
   8   2   2       21.01       17.51      1.17 o 
   9   2   2       54.03       52.37      2.11 o 
  10   2   2       49.04       52.35      2.18 o 
  11   2   2        9.36       11.75      2.07 o 
  12   2   2       72.46       72.63      3.65 o 
  13   2   2        0.00       -1.29      1.78 o 
  14   2   2        2.41        0.83      1.97 o 
 -14   3   2        0.14        1.84      2.08 o 
 -13   3   2        0.12       -1.64      1.64 o 
 -12   3   2        2.60        1.96      2.17 o 
 -11   3   2       11.06       11.55      2.12 o 
 -10   3   2       71.04       67.25      3.14 o 
  -9   3   2        6.92       10.69      1.34 o 
  -8   3   2      121.97      113.66      3.05 o 
  -7   3   2        0.52        1.43      0.91 o 
  -6   3   2       10.82       11.87      0.92 o 
  -5   3   2      147.89      139.13      2.62 o 
  -4   3   2       86.19       95.98      1.99 o 
  -3   3   2      297.68      294.54      5.36 o 
  -2   3   2      158.33      165.04      4.05 o 
  -1   3   2        8.79        9.67      2.10 o 
   0   3   2      875.75      879.98     17.75 o 
   1   3   2        2.08        0.52      0.68 o 
   2   3   2      679.31      690.85     14.18 o 
   3   3   2      286.46      271.68      4.40 o 
   4   3   2        5.15        3.73      0.73 o 
   5   3   2      150.32      147.88      2.83 o 
   6   3   2      735.27      695.17     10.29 o 
   7   3   2       26.29       26.05      1.31 o 
   8   3   2       68.32       61.65      2.21 o 
   9   3   2        4.07        3.62      1.16 o 
  10   3   2       37.43       41.60      2.03 o 
  11   3   2        1.01       -0.54      1.54 o 
  12   3   2       37.40       36.87      2.94 o 
  13   3   2        0.84       -1.03      2.82 o 
 -13   4   2        3.30        3.70      2.54 o 
 -12   4   2        4.00        4.88      1.88 o 
 -11   4   2        0.81        2.02      1.71 o 
 -10   4   2        1.91       -0.11      1.54 o 
  -9   4   2        3.65        4.17      2.12 o 
  -8   4   2       23.87       28.52      1.82 o 
  -7   4   2      457.73      450.64      8.76 o 
  -6   4   2        1.72        1.13      0.78 o 
  -5   4   2       12.67       15.19      1.29 o 
  -4   4   2       50.01       46.93      2.08 o 
  -3   4   2      114.08      104.52      3.15 o 
  -2   4   2      106.57      114.99      3.43 o 
  -1   4   2       44.25       42.11      1.90 o 
   0   4   2        6.82       10.48      1.23 o 
   1   4   2      183.73      194.18      5.00 o 
   2   4   2      102.66      100.35      3.14 o 
   3   4   2       19.11       20.09      1.76 o 
   4   4   2      271.12      259.92      6.26 o 
   5   4   2        0.06       -0.80      1.29 o 
   6   4   2       18.72       20.87      1.32 o 
   7   4   2        3.75        3.79      0.95 o 
   8   4   2       95.76       96.94      2.96 o 
   9   4   2        0.02        0.13      1.12 o 
  10   4   2       11.06        7.05      1.48 o 
  11   4   2        0.30       -0.08      1.65 o 
  12   4   2        5.64        8.61      2.15 o 
  13   4   2        0.37       -0.98      1.97 o 
 -12   5   2        1.96        3.26      1.94 o 
 -11   5   2        9.44       11.78      2.23 o 
 -10   5   2        1.21        0.16      1.23 o 
  -9   5   2        3.69        4.55      1.93 o 
  -8   5   2       30.64       29.10      1.81 o 
  -7   5   2       46.79       51.43      4.34 o 
  -6   5   2       20.83       24.31      2.10 o 
  -5   5   2        6.79        5.51      1.07 o 
  -4   5   2       10.71       14.56      1.35 o 
  -3   5   2      115.39      112.10      3.68 o 
  -2   5   2        0.54        1.24      1.08 o 
  -1   5   2        0.06       -1.18      1.55 o 
   0   5   2        0.86        0.76      1.02 o 
   1   5   2       56.73       52.14      3.24 o 
   2   5   2        6.64        7.53      1.89 o 
   3   5   2       32.06       37.48      2.36 o 
   4   5   2       12.33       13.91      1.36 o 
   5   5   2        2.17        1.33      0.97 o 
   6   5   2        3.77        2.80      1.04 o 
   7   5   2        0.80       -0.99      0.99 o 
   8   5   2        0.06        0.49      1.21 o 
   9   5   2        3.62        3.17      1.38 o 
  10   5   2        2.34        0.62      1.77 o 
  11   5   2        1.30        0.36      1.80 o 
 -10   6   2        0.49       -0.50      1.80 o 
  -9   6   2        1.30       -0.77      1.72 o 
  -8   6   2        0.35       -0.08      3.14 o 
  -7   6   2        0.64        0.56      1.43 o 
  -6   6   2       10.56       12.98      2.00 o 
  -5   6   2        0.32       -0.96      0.96 o 
  -4   6   2      156.26      161.99      4.05 o 
  -3   6   2        0.72       -1.17      1.17 o 
  -2   6   2        0.01       -1.22      1.22 o 
  -1   6   2       55.17       51.79      4.05 o 
   0   6   2        7.44        7.70      3.66 o 
   1   6   2        2.27        0.71      1.29 o 
   2   6   2        0.44        0.14      1.28 o 
   3   6   2       38.20       37.82      1.91 o 
   4   6   2        0.07        1.48      1.08 o 
   5   6   2        0.54        0.74      1.07 o 
   6   6   2       23.52       24.63      2.35 o 
   7   6   2        0.66       -0.51      1.46 o 
   8   6   2       18.36       17.26      2.29 o 
   9   6   2        0.14       -1.64      1.64 o 
  -7   7   2        1.23        0.67      1.67 o 
  -6   7   2        0.06       -1.46      1.46 o 
  -5   7   2        0.68        0.12      1.49 o 
  -4   7   2        0.03       -1.08      1.08 o 
  -3   7   2        3.24        2.79      1.15 o 
  -2   7   2       31.66       34.38      2.44 o 
  -1   7   2       23.49       30.82      2.45 o 
   0   7   2        1.05        0.44      1.51 o 
   1   7   2        8.13        5.52      1.68 o 
   2   7   2       16.05       15.31      2.08 o 
   3   7   2        3.46        3.05      1.29 o 
   4   7   2       15.83       17.69      2.81 o 
   5   7   2        0.19       -0.79      1.28 o 
   6   7   2        0.57       -1.31      1.66 o 
 -15   0   3       27.53       32.04      4.47 o 
 -13   0   3       10.14        7.77      2.80 o 
 -11   0   3        1.80       -0.32      1.18 o 
  -9   0   3      102.40      110.35      5.40 o 
  -7   0   3      460.71      431.92      8.97 o 
  -5   0   3        6.05       14.15      1.73 o 
  -3   0   3       22.86       26.64      0.91 o 
  -1   0   3     4651.56     4417.54     80.82 o 
   1   0   3    10301.42    10013.39    273.22 o 
   3   0   3     3088.92     2963.39     79.87 o 
   5   0   3     1898.86     1987.83     38.55 o 
   7   0   3      127.21      101.58      3.03 o 
   9   0   3       29.62       33.43      1.95 o 
  11   0   3       46.94       45.53      3.99 o 
  13   0   3        8.70        9.86      3.12 o 
 -15   1   3       10.15       14.76      3.63 o 
 -14   1   3        1.48        2.56      1.96 o 
 -13   1   3        2.68        0.81      1.78 o 
 -12   1   3        0.02       -1.03      1.58 o 
 -11   1   3      342.16      334.30      8.55 o 
 -10   1   3        0.53       -0.25      0.97 o 
  -9   1   3       81.88       69.56      2.23 o 
  -8   1   3        2.58        1.01      0.88 o 
  -7   1   3      103.86      104.54      2.08 o 
  -6   1   3      119.77      118.30      2.43 o 
  -5   1   3      492.40      509.16      8.21 o 
  -4   1   3      350.71      350.18      4.82 o 
  -3   1   3     3655.86     3601.31     64.99 o 
  -2   1   3       91.26      113.52      1.62 o 
  -1   1   3     3086.11     3161.92     90.38 o 
   0   1   3     5956.65     6495.23    329.96 o 
   1   1   3    10600.51    11268.93    317.59 o 
   2   1   3     1475.79     1485.33     20.31 o 
   3   1   3      691.50      698.94      9.85 o 
   4   1   3      502.90      529.56      7.66 o 
   5   1   3      149.09      171.32      2.94 o 
   6   1   3      149.19      165.96      2.95 o 
   7   1   3       31.61       30.41      1.15 o 
   8   1   3       81.48       92.64      2.14 o 
   9   1   3       84.47       75.46      2.48 o 
  10   1   3       17.34       18.20      2.18 o 
  11   1   3        0.15       -0.70      1.52 o 
  12   1   3       34.42       37.28      3.00 o 
  13   1   3        7.80        6.05      2.34 o 
  14   1   3        6.06        6.57      2.21 o 
 -14   2   3        0.31       -1.06      1.85 o 
 -13   2   3        7.59        6.83      2.50 o 
 -12   2   3       11.32       11.17      4.50 o 
 -11   2   3        4.08        3.10      1.56 o 
 -10   2   3        0.33       -1.40      1.40 o 
  -9   2   3      244.04      264.16      6.85 o 
  -8   2   3       52.83       54.66      1.54 o 
  -7   2   3       28.05       22.77      1.00 o 
  -6   2   3      216.90      204.93      2.95 o 
  -5   2   3     3933.07     4320.13     67.83 o 
  -4   2   3       22.62       31.31      1.02 o 
  -3   2   3      502.46      435.44      5.57 o 
  -2   2   3      178.16      186.04      3.43 o 
  -1   2   3      104.43      105.17      2.67 o 
   0   2   3       72.93       74.26      2.12 o 
   1   2   3     1382.78     1457.96     28.56 o 
   2   2   3      491.73      538.49      7.77 o 
   3   2   3        7.73       10.73      0.74 o 
   4   2   3     1801.15     1913.14     26.32 o 
   5   2   3      110.97      103.90      2.13 o 
   6   2   3       16.94       13.99      0.94 o 
   7   2   3        2.38        0.79      0.67 o 
   8   2   3      120.52      114.47      2.52 o 
   9   2   3       10.47       11.43      1.86 o 
  10   2   3        0.02       -1.02      1.02 o 
  11   2   3       32.09       31.22      2.70 o 
  12   2   3       22.60       31.31      6.99 o 
  13   2   3        0.00       -1.43      1.94 o 
  14   2   3        4.86        3.05      2.27 o 
 -14   3   3        0.59       -2.02      2.02 o 
 -13   3   3       11.21       11.60      2.21 o 
 -12   3   3        0.92       -0.03      1.63 o 
 -11   3   3        0.16        0.48      2.12 o 
 -10   3   3        1.62        3.23      2.97 o 
  -9   3   3       83.51       78.39      2.51 o 
  -8   3   3        0.01       -0.92      0.92 o 
  -7   3   3      139.85      141.58      3.34 o 
  -6   3   3        7.19        6.27      0.59 o 
  -5   3   3      207.05      192.94      2.91 o 
  -4   3   3        1.30        0.63      0.46 o 
  -3   3   3      153.03      165.95      3.35 o 
  -2   3   3      180.92      179.04      4.35 o 
  -1   3   3     1440.70     1480.69     29.19 o 
   0   3   3      241.87      230.16      5.36 o 
   1   3   3      530.39      559.23     11.69 o 
   2   3   3       12.08       14.34      1.22 o 
   3   3   3       41.28       53.67      1.45 o 
   4   3   3       54.49       55.12      1.51 o 
   5   3   3        0.06        0.89      0.65 o 
   6   3   3       58.50       60.61      1.77 o 
   7   3   3      491.98      471.38      7.42 o 
   8   3   3       27.23       24.37      1.66 o 
   9   3   3        0.01        0.75      1.12 o 
  10   3   3      201.37      190.27      4.56 o 
  11   3   3       36.18       39.10      3.10 o 
  12   3   3        2.16        5.60      1.90 o 
  13   3   3        0.01        0.39      2.19 o 
 -13   4   3        0.74        0.26      1.89 o 
 -12   4   3        0.29        0.82      1.99 o 
 -11   4   3        0.85        1.36      2.62 o 
 -10   4   3        3.02        1.79      1.52 o 
  -9   4   3       32.98       30.40      1.84 o 
  -8   4   3       14.55       14.23      1.43 o 
  -7   4   3       47.03       42.60      1.91 o 
  -6   4   3      208.26      201.46      3.71 o 
  -5   4   3      246.33      246.20      4.28 o 
  -4   4   3        0.93        0.56      0.68 o 
  -3   4   3       18.88       19.67      1.41 o 
  -2   4   3      538.30      507.55     10.98 o 
  -1   4   3        6.34        8.86      1.45 o 
   0   4   3      140.24      120.47      3.51 o 
   1   4   3        6.37        3.79      0.98 o 
   2   4   3        0.11       -0.77      0.77 o 
   3   4   3       22.05       22.10      1.28 o 
   4   4   3        0.72        0.77      0.79 o 
   5   4   3      136.87      138.44      2.93 o 
   6   4   3      251.39      254.68      4.59 o 
   7   4   3        0.00        0.24      0.78 o 
   8   4   3        0.01        1.54      1.10 o 
   9   4   3       74.73       75.40      2.73 o 
  10   4   3        1.62        0.44      1.27 o 
  11   4   3        0.20       -0.36      1.62 o 
  12   4   3        1.26        1.47      1.87 o 
 -11   5   3       13.08       17.26      2.37 o 
 -10   5   3        6.49        7.85      1.98 o 
  -9   5   3       24.68       19.93      2.15 o 
  -8   5   3        2.81        2.30      1.58 o 
  -7   5   3      147.13      142.77      4.57 o 
  -6   5   3       43.85       45.50      2.41 o 
  -5   5   3        2.35        2.63      1.01 o 
  -4   5   3       70.79       64.01      2.16 o 
  -3   5   3      142.96      138.91      4.27 o 
  -2   5   3       89.09       94.61      3.33 o 
  -1   5   3       37.16       42.33      2.17 o 
   0   5   3       40.90       40.45      2.12 o 
   1   5   3       27.47       27.05      1.97 o 
   2   5   3       14.88       13.64      1.60 o 
   3   5   3       49.43       55.24      3.39 o 
   4   5   3        2.50        0.10      0.88 o 
   5   5   3       36.89       31.70      1.62 o 
   6   5   3        0.42        0.72      0.99 o 
   7   5   3        0.73       -0.11      1.00 o 
   8   5   3        0.66        0.18      1.56 o 
   9   5   3        0.23       -1.21      1.21 o 
  10   5   3       21.76       24.37      2.41 o 
  11   5   3        0.01        0.33      2.69 o 
 -10   6   3        0.29        0.99      1.75 o 
  -9   6   3        0.03       -1.13      1.57 o 
  -8   6   3        0.69        0.01      1.51 o 
  -7   6   3        0.27        1.16      1.44 o 
  -6   6   3        4.21        2.34      3.17 o 
  -5   6   3        0.00       -1.16      1.16 o 
  -4   6   3        4.87        3.68      1.14 o 
  -3   6   3        0.13       -0.22      1.19 o 
  -2   6   3        0.03       -1.19      1.19 o 
  -1   6   3       56.14       53.24      2.88 o 
   0   6   3        0.23       -1.08      1.08 o 
   1   6   3       19.68       23.08      2.13 o 
   2   6   3        4.83        6.38      1.51 o 
   3   6   3        6.07        9.84      1.39 o 
   4   6   3       64.42       66.06      2.46 o 
   5   6   3        5.26        6.25      1.38 o 
   6   6   3       11.14       12.33      1.55 o 
   7   6   3        5.70        5.12      2.92 o 
   8   6   3        0.13       -0.29      1.77 o 
   9   6   3        1.25        1.38      1.80 o 
  -7   7   3        0.26        0.20      1.71 o 
  -6   7   3        0.30       -1.52      1.52 o 
  -5   7   3        0.65        2.45      3.45 o 
  -4   7   3        0.68       -1.18      1.18 o 
  -3   7   3        0.04        1.24      1.12 o 
  -2   7   3        1.47        0.81      1.47 o 
  -1   7   3        3.11        2.68      1.53 o 
   0   7   3       29.93       38.52      2.66 o 
   1   7   3        0.13       -0.11      1.48 o 
   2   7   3        2.79        2.64      1.69 o 
   3   7   3        8.67       12.33      1.54 o 
   4   7   3       10.04       17.51      3.42 o 
   5   7   3        4.84        3.86      1.71 o 
   6   7   3        3.04        2.08      1.81 o 
 -14   0   4        5.90        5.69      2.88 o 
 -12   0   4        0.18        0.74      1.30 o 
 -10   0   4       94.11       95.71      4.04 o 
  -8   0   4      506.22      561.39     11.47 o 
  -6   0   4       26.77       23.19      0.84 o 
  -4   0   4     1182.13     1202.24     22.84 o 
  -2   0   4      673.77      632.01     12.00 o 
   0   0   4      103.55      117.45      2.63 o 
   2   0   4     8318.97     7766.66    194.11 o 
   4   0   4       43.84       47.14      1.72 o 
   6   0   4     1879.62     1902.78     37.14 o 
   8   0   4       18.27       15.75      2.51 o 
  10   0   4       58.07       51.06      3.82 o 
  12   0   4       29.02       30.53      3.86 o 
  14   0   4       21.04       21.57      4.28 o 
 -15   1   4       11.02       14.42      2.58 o 
 -14   1   4        1.92        1.58      1.36 o 
 -13   1   4        4.49        0.19      1.97 o 
 -12   1   4        4.91        3.49      2.62 o 
 -11   1   4      123.36      134.71      3.47 o 
 -10   1   4       18.60       27.25      1.99 o 
  -9   1   4       54.48       53.73      2.01 o 
  -8   1   4       64.53       67.00      2.09 o 
  -7   1   4       55.36       64.65      1.81 o 
  -6   1   4      348.98      356.39      5.30 o 
  -5   1   4      959.93     1024.29     13.95 o 
  -4   1   4      516.22      481.90      6.05 o 
  -3   1   4      499.80      480.00      6.00 o 
  -2   1   4      612.91      685.11      8.39 o 
  -1   1   4     1825.82     1903.27     29.19 o 
   0   1   4     3265.33     3385.05     43.94 o 
   1   1   4     6362.18     6883.43    116.36 o 
   2   1   4      484.83      523.69      7.47 o 
   3   1   4        0.27       -0.35      0.35 o 
   4   1   4      740.60      717.34     10.22 o 
   5   1   4      108.69      116.36      2.26 o 
   6   1   4       38.73       35.78      1.22 o 
   7   1   4      279.57      261.96      4.40 o 
   8   1   4       11.95       12.48      1.02 o 
   9   1   4        3.34        4.23      0.85 o 
  10   1   4        7.60        6.09      1.20 o 
  11   1   4        1.17       -0.61      1.54 o 
  12   1   4        0.29       -1.58      1.58 o 
  13   1   4        0.76        1.75      1.90 o 
  14   1   4        5.69        6.03      3.38 o 
 -14   2   4        0.73       -0.87      1.89 o 
 -13   2   4        3.62        4.46      4.56 o 
 -12   2   4        0.01       -0.82      1.59 o 
 -11   2   4      170.25      161.57      5.22 o 
 -10   2   4        0.36       -0.99      1.66 o 
  -9   2   4      243.47      233.47      4.73 o 
  -8   2   4       37.87       30.03      1.20 o 
  -7   2   4       39.29       40.66      1.27 o 
  -6   2   4      217.43      215.48      3.09 o 
  -5   2   4       15.67       15.94      1.28 o 
  -4   2   4        0.25       -0.35      0.35 o 
  -3   2   4      794.06      844.84     10.42 o 
  -2   2   4      248.36      248.60      4.35 o 
  -1   2   4      674.27      690.14     13.93 o 
   0   2   4      724.35      708.19     14.32 o 
   1   2   4      204.52      195.76      4.83 o 
   2   2   4      152.52      158.96      2.72 o 
   3   2   4      279.35      305.41      4.75 o 
   4   2   4      186.87      194.48      3.33 o 
   5   2   4      315.90      313.67      5.02 o 
   6   2   4       17.98       14.37      0.98 o 
   7   2   4       18.81       16.77      1.10 o 
   8   2   4       41.58       40.41      1.48 o 
   9   2   4        3.06        1.83      1.06 o 
  10   2   4        5.22        6.90      1.30 o 
  11   2   4        8.00        6.43      1.87 o 
  12   2   4       31.72       33.47      3.02 o 
  13   2   4        1.35        1.04      1.95 o 
  14   2   4        0.74        0.31      2.05 o 
 -14   3   4        1.10       -2.54      2.54 o 
 -13   3   4        9.95       14.66      2.51 o 
 -12   3   4        0.12       -0.06      2.44 o 
 -11   3   4       20.24       25.12      2.47 o 
 -10   3   4       14.41       13.89      1.92 o 
  -9   3   4       36.50       36.01      2.31 o 
  -8   3   4        0.52       -0.50      0.87 o 
  -7   3   4       10.76       13.85      1.19 o 
  -6   3   4       48.08       39.79      1.10 o 
  -5   3   4       12.17       18.35      0.80 o 
  -4   3   4       38.70       36.53      1.13 o 
  -3   3   4       23.27       21.01      1.01 o 
  -2   3   4       20.55       20.53      1.23 o 
  -1   3   4      362.85      357.36      7.83 o 
   0   3   4       76.61       71.89      2.37 o 
   1   3   4        0.00        0.70      0.77 o 
   2   3   4      801.03      830.74     13.77 o 
   3   3   4      245.94      252.91      4.21 o 
   4   3   4        6.93        7.14      0.78 o 
   5   3   4       18.58       22.61      1.12 o 
   6   3   4      195.91      184.51      3.91 o 
   7   3   4       54.95       54.83      1.79 o 
   8   3   4      247.29      241.48      4.42 o 
   9   3   4       73.42       67.99      2.48 o 
  10   3   4       15.81       18.37      1.76 o 
  11   3   4        8.74        7.33      1.91 o 
  12   3   4       61.45       65.53      3.43 o 
  13   3   4        0.02        1.67      1.92 o 
 -13   4   4        1.83       -0.01      2.70 o 
 -12   4   4        0.01       -1.55      1.55 o 
 -11   4   4        0.53       -1.30      1.62 o 
 -10   4   4        2.37        3.55      1.54 o 
  -9   4   4       76.86       74.80      2.62 o 
  -8   4   4       19.28       19.99      1.63 o 
  -7   4   4       23.71       24.32      2.50 o 
  -6   4   4        0.38       -1.01      1.01 o 
  -5   4   4        3.39        1.82      0.82 o 
  -4   4   4       63.02       57.85      1.86 o 
  -3   4   4        2.76        3.26      0.93 o 
  -2   4   4        4.57        3.70      1.03 o 
  -1   4   4       41.93       41.83      1.92 o 
   0   4   4       21.41       23.92      1.56 o 
   1   4   4       32.62       29.70      1.78 o 
   2   4   4        0.10       -0.08      2.13 o 
   3   4   4        0.18        0.85      0.87 o 
   4   4   4       78.18       73.87      2.22 o 
   5   4   4      139.22      142.82      3.01 o 
   6   4   4       16.02       20.02      1.32 o 
   7   4   4        2.10        2.62      0.93 o 
   8   4   4       70.66       65.21      2.42 o 
   9   4   4        0.05        0.40      1.21 o 
  10   4   4       26.85       30.09      2.13 o 
  11   4   4        0.38       -0.07      1.76 o 
  12   4   4        5.45        6.61      2.18 o 
 -11   5   4       12.88       21.01      3.60 o 
 -10   5   4        0.51       -0.75      2.79 o 
  -9   5   4        0.21       -1.17      1.17 o 
  -8   5   4        2.30        1.53      1.45 o 
  -7   5   4        0.86        3.03      1.47 o 
  -6   5   4        7.28        6.43      1.51 o 
  -5   5   4      205.47      210.42      4.60 o 
  -4   5   4       37.16       34.84      1.66 o 
  -3   5   4      188.35      182.15      5.15 o 
  -2   5   4       25.10       24.75      1.85 o 
  -1   5   4       28.63       23.88      1.80 o 
   0   5   4        0.05       -1.00      1.00 o 
   1   5   4        0.86       -0.29      0.96 o 
   2   5   4        2.31        0.37      1.05 o 
   3   5   4       41.73       38.51      1.75 o 
   4   5   4        1.36        1.23      0.91 o 
   5   5   4        1.10       -0.68      1.19 o 
   6   5   4       12.72       13.24      1.41 o 
   7   5   4        9.05        9.72      1.35 o 
   8   5   4        0.27       -0.10      1.21 o 
   9   5   4       15.42       14.20      1.72 o 
  10   5   4        0.11        1.22      2.76 o 
  11   5   4        0.40        0.12      1.54 o 
  -9   6   4        2.91       -0.15      1.75 o 
  -8   6   4        1.78        1.06      5.24 o 
  -7   6   4       11.27        9.32      1.92 o 
  -6   6   4        4.67        5.92      1.59 o 
  -5   6   4        2.46        3.73      1.41 o 
  -4   6   4        0.50        0.92      1.19 o 
  -3   6   4       50.54       48.66      3.08 o 
  -2   6   4       23.58       25.86      2.20 o 
  -1   6   4       23.66       25.56      2.31 o 
   0   6   4        7.58        9.39      1.61 o 
   1   6   4        1.57       -0.22      1.18 o 
   2   6   4       19.30       19.61      2.08 o 
   3   6   4       50.92       49.95      2.14 o 
   4   6   4        0.03       -1.04      1.04 o 
   5   6   4       21.26       24.15      1.85 o 
   6   6   4        0.22       -0.16      1.15 o 
   7   6   4        0.13       -1.04      1.52 o 
   8   6   4        7.85       10.36      2.08 o 
   9   6   4        0.65        0.09      2.52 o 
  -6   7   4        0.18       -0.43      3.03 o 
  -5   7   4        0.53       -0.36      1.90 o 
  -4   7   4        0.11        0.58      1.43 o 
  -3   7   4        0.76        1.23      1.59 o 
  -2   7   4        6.44        4.89      1.65 o 
  -1   7   4        6.71        6.92      1.90 o 
   0   7   4        7.22        6.88      2.02 o 
   1   7   4        0.88        1.96      1.59 o 
   2   7   4        0.01       -1.00      1.90 o 
   3   7   4        1.61        1.98      1.28 o 
   4   7   4       10.83       13.12      1.68 o 
   5   7   4        3.01        2.44      1.34 o 
   6   7   4        0.32        0.15      1.78 o 
 -15   0   5       12.44       21.85      3.91 o 
 -13   0   5        1.12        0.40      1.45 o 
 -11   0   5       87.50       85.10      3.18 o 
  -9   0   5      283.64      287.05      6.74 o 
  -7   0   5      492.84      522.74     10.66 o 
  -5   0   5       14.19       18.06      0.80 o 
  -3   0   5        5.97        8.58      0.59 o 
  -1   0   5     5419.21     5165.06     99.97 o 
   1   0   5     1715.69     1846.34     34.14 o 
   3   0   5       57.83       76.29      2.16 o 
   5   0   5      120.33      109.84      3.06 o 
   7   0   5      998.00      991.35     20.09 o 
   9   0   5        0.63       -0.96      1.05 o 
  11   0   5       11.86       11.04      2.66 o 
  13   0   5       51.57       51.00      5.05 o 
 -15   1   5        8.36       10.00      2.43 o 
 -14   1   5        0.43       -0.34      1.34 o 
 -13   1   5        2.66        2.01      1.29 o 
 -12   1   5        2.29        4.50      1.85 o 
 -11   1   5       70.69       67.40      2.45 o 
 -10   1   5       33.98       34.78      1.81 o 
  -9   1   5      414.72      409.78      7.42 o 
  -8   1   5      205.22      213.59      4.35 o 
  -7   1   5      138.83      161.92      2.86 o 
  -6   1   5      137.61      147.72      2.59 o 
  -5   1   5      759.44      768.57      9.52 o 
  -4   1   5       54.99       47.04      0.95 o 
  -3   1   5       48.26       48.29      0.95 o 
  -2   1   5      271.17      264.21      3.15 o 
  -1   1   5      331.55      332.12      4.73 o 
   0   1   5      679.70      696.16      9.41 o 
   1   1   5     2370.77     2510.88     33.33 o 
   2   1   5      334.28      355.78      4.58 o 
   3   1   5      786.45      784.74     12.75 o 
   4   1   5        0.66        0.11      0.43 o 
   5   1   5      425.73      456.15      6.87 o 
   6   1   5       71.97       65.09      1.70 o 
   7   1   5       22.68       24.93      1.17 o 
   8   1   5       39.78       37.60      1.45 o 
   9   1   5       46.51       43.68      1.59 o 
  10   1   5        2.67        2.28      1.10 o 
  11   1   5        8.20        9.21      1.97 o 
  12   1   5        0.49       -1.59      1.59 o 
  13   1   5        5.32        3.81      2.14 o 
  14   1   5        4.17        2.46      2.08 o 
 -14   2   5        2.09        1.34      1.93 o 
 -13   2   5        5.11        2.69      2.08 o 
 -12   2   5       36.15       36.72      2.96 o 
 -11   2   5        5.99        6.75      1.80 o 
 -10   2   5        0.28       -0.48      1.31 o 
  -9   2   5       28.52       28.71      1.55 o 
  -8   2   5        3.22        2.05      0.69 o 
  -7   2   5        1.43        2.34      0.63 o 
  -6   2   5       10.26       13.24      0.79 o 
  -5   2   5       97.20       93.18      2.22 o 
  -4   2   5       35.18       31.99      0.89 o 
  -3   2   5     2321.03     2524.53     30.19 o 
  -2   2   5      383.28      358.82      6.09 o 
  -1   2   5      564.76      577.19     11.86 o 
   0   2   5      230.42      242.27      5.52 o 
   1   2   5      128.31      124.53      2.13 o 
   2   2   5      232.41      285.60      3.83 o 
   3   2   5     1012.95     1152.74     16.14 o 
   4   2   5      173.79      185.73      3.25 o 
   5   2   5        5.20        8.03      0.78 o 
   6   2   5      150.57      152.47      2.96 o 
   7   2   5      282.44      269.42      4.64 o 
   8   2   5        0.33        0.77      0.76 o 
   9   2   5       60.08       56.48      2.21 o 
  10   2   5        0.09        0.55      1.10 o 
  11   2   5        0.58       -1.47      1.47 o 
  12   2   5        3.22        2.29      1.79 o 
  13   2   5        0.84       -0.69      2.04 o 
 -14   3   5        0.39        1.05      3.60 o 
 -13   3   5       12.23       16.45      2.68 o 
 -12   3   5        1.18        1.34      1.74 o 
 -11   3   5        0.19       -0.63      1.95 o 
 -10   3   5        0.34       -0.84      1.54 o 
  -9   3   5        1.02        2.74      1.30 o 
  -8   3   5       12.22        9.72      0.97 o 
  -7   3   5        5.96        3.91      0.76 o 
  -6   3   5       25.77       23.87      1.06 o 
  -5   3   5       58.19       49.02      1.19 o 
  -4   3   5        0.00        0.20      0.41 o 
  -3   3   5       75.81       78.75      1.98 o 
  -2   3   5       98.05      107.23      3.07 o 
  -1   3   5       84.61      100.68      2.96 o 
   0   3   5       80.12       81.93      2.63 o 
   1   3   5      439.30      428.79      9.38 o 
   2   3   5      299.53      315.27      5.82 o 
   3   3   5        2.73        1.65      1.14 o 
   4   3   5      250.47      278.62      4.68 o 
   5   3   5       59.16       56.31      1.68 o 
   6   3   5       98.21       81.84      2.10 o 
   7   3   5       59.87       61.34      1.88 o 
   8   3   5       45.32       45.84      1.93 o 
   9   3   5      100.71       94.60      2.97 o 
  10   3   5       15.64       17.99      2.07 o 
  11   3   5       15.86       17.60      1.90 o 
  12   3   5       13.54       10.29      2.25 o 
  13   3   5       14.15       12.78      2.42 o 
 -13   4   5        3.63        6.59      2.19 o 
 -12   4   5        1.98        0.41      1.71 o 
 -11   4   5        1.28       -0.47      1.63 o 
 -10   4   5        9.59        8.00      1.81 o 
  -9   4   5        8.74        7.90      1.30 o 
  -8   4   5        0.76        0.54      1.02 o 
  -7   4   5       32.94       31.95      1.65 o 
  -6   4   5        9.60        8.04      1.15 o 
  -5   4   5      136.74      136.17      3.17 o 
  -4   4   5        1.41        1.32      0.74 o 
  -3   4   5       22.92       24.58      1.54 o 
  -2   4   5      181.80      179.39      4.74 o 
  -1   4   5       37.87       35.39      1.86 o 
   0   4   5      248.41      260.76      6.37 o 
   1   4   5      305.42      319.54      7.54 o 
   2   4   5       46.22       51.11      1.75 o 
   3   4   5       43.45       34.31      1.56 o 
   4   4   5        6.92        6.31      1.17 o 
   5   4   5        0.46        0.68      0.78 o 
   6   4   5        3.87        3.72      0.89 o 
   7   4   5       25.87       26.65      1.45 o 
   8   4   5       11.00       11.61      2.02 o 
   9   4   5       22.61       22.55      2.35 o 
  10   4   5        4.38        4.26      1.30 o 
  11   4   5        5.19        4.63      1.53 o 
  12   4   5        1.32       -0.31      1.91 o 
 -11   5   5        0.15       -0.01      1.69 o 
 -10   5   5        0.00       -0.35      1.57 o 
  -9   5   5        2.16        1.24      1.61 o 
  -8   5   5        3.50        2.18      1.80 o 
  -7   5   5      122.24      124.33      4.28 o 
  -6   5   5        8.04        5.81      1.51 o 
  -5   5   5       31.66       33.44      1.68 o 
  -4   5   5       68.16       58.96      3.04 o 
  -3   5   5      313.63      300.74     10.19 o 
  -2   5   5        9.97       11.60      1.54 o 
  -1   5   5      131.70      141.82      5.05 o 
   0   5   5       57.78       54.28      2.71 o 
   1   5   5        3.12        1.49      1.16 o 
   2   5   5       16.10       17.45      2.18 o 
   3   5   5       78.08       75.69      2.45 o 
   4   5   5        0.22       -0.38      0.95 o 
   5   5   5        6.60        3.60      1.09 o 
   6   5   5        0.00       -0.92      0.92 o 
   7   5   5        1.91        0.07      1.05 o 
   8   5   5        0.04       -0.18      1.50 o 
   9   5   5        0.15        0.03      1.31 o 
  10   5   5        2.20        1.60      1.47 o 
  -9   6   5        0.75       -1.55      1.64 o 
  -8   6   5        0.61       -1.28      1.50 o 
  -7   6   5       18.98       17.75      3.04 o 
  -6   6   5        1.26       -0.28      1.60 o 
  -5   6   5        6.39        6.03      1.53 o 
  -4   6   5        0.00       -0.93      0.93 o 
  -3   6   5        0.87       -0.77      1.25 o 
  -2   6   5       22.35       22.18      2.10 o 
  -1   6   5       23.83       28.31      2.49 o 
   0   6   5        1.48       -0.78      1.19 o 
   1   6   5        0.00       -1.14      1.14 o 
   2   6   5       24.08       26.59      1.78 o 
   3   6   5        0.10       -0.61      0.98 o 
   4   6   5        1.03       -0.40      1.13 o 
   5   6   5        0.46       -1.10      1.10 o 
   6   6   5       16.32       16.59      1.74 o 
   7   6   5        2.14       -0.76      1.51 o 
   8   6   5        2.07        1.29      3.58 o 
  -6   7   5        0.46       -0.92      3.13 o 
  -5   7   5        0.62        0.68      1.64 o 
  -4   7   5        0.02        1.01      3.09 o 
  -3   7   5        1.03        0.26      1.30 o 
  -2   7   5        5.18        3.71      1.60 o 
  -1   7   5        0.02        0.30      1.46 o 
   0   7   5        1.75        0.48      2.88 o 
   1   7   5        0.29       -1.50      2.00 o 
   2   7   5        0.87        0.92      1.51 o 
   3   7   5       16.60       17.41      1.79 o 
   4   7   5        0.35       -1.01      1.84 o 
   5   7   5        0.96       -0.82      1.32 o 
 -14   0   6       19.68       27.91      4.08 o 
 -12   0   6        6.59        4.42      1.48 o 
 -10   0   6      317.80      296.12      7.95 o 
  -8   0   6        0.39        0.64      1.03 o 
  -6   0   6       14.91       13.58      0.82 o 
  -4   0   6        0.13       -0.50      0.50 o 
  -2   0   6      170.58      200.72      4.33 o 
   0   0   6      925.95      996.41     18.76 o 
   2   0   6        5.54        7.72      0.75 o 
   4   0   6        1.59       -0.32      0.64 o 
   6   0   6       53.43       53.94      2.17 o 
   8   0   6       37.02       39.20      2.07 o 
  10   0   6        4.62        3.26      1.26 o 
  12   0   6       15.37       21.23      3.84 o 
  14   0   6        0.87        1.52      3.29 o 
 -15   1   6        2.49        0.21      1.93 o 
 -14   1   6        1.32        1.75      1.42 o 
 -13   1   6        4.16        5.33      2.00 o 
 -12   1   6        0.08        0.32      0.96 o 
 -11   1   6        8.55       10.27      1.28 o 
 -10   1   6       62.93       58.30      2.22 o 
  -9   1   6      129.11      131.21      3.28 o 
  -8   1   6      103.65       97.47      2.57 o 
  -7   1   6      159.29      139.13      3.07 o 
  -6   1   6        2.93        1.89      0.38 o 
  -5   1   6     1016.29     1115.24     12.32 o 
  -4   1   6        5.59        4.29      0.52 o 
  -3   1   6      322.84      324.55      3.85 o 
  -2   1   6      213.63      221.62      3.45 o 
  -1   1   6      171.93      172.83      2.75 o 
   0   1   6       69.94       72.84      1.45 o 
   1   1   6      409.12      379.21      5.48 o 
   2   1   6        8.61       10.57      0.54 o 
   3   1   6      772.35      819.77     11.60 o 
   4   1   6       31.76       33.18      1.08 o 
   5   1   6      518.60      509.30      8.72 o 
   6   1   6        0.99        1.75      0.83 o 
   7   1   6        6.18        7.09      1.07 o 
   8   1   6       21.80       22.68      1.30 o 
   9   1   6        2.96        0.05      1.37 o 
  10   1   6        0.01       -0.65      1.06 o 
  11   1   6        2.67        5.70      1.76 o 
  12   1   6        0.28       -0.41      1.76 o 
  13   1   6        4.90        4.38      2.14 o 
  14   1   6        0.21        3.50      2.88 o 
 -14   2   6        0.04       -1.67      1.96 o 
 -13   2   6        2.75        2.53      1.91 o 
 -12   2   6       11.46       12.37      2.14 o 
 -11   2   6       10.49       13.15      2.03 o 
 -10   2   6        0.37       -0.34      0.96 o 
  -9   2   6        8.78        6.01      1.32 o 
  -8   2   6        0.11       -0.70      0.70 o 
  -7   2   6       34.84       34.63      1.21 o 
  -6   2   6       24.71       23.95      0.80 o 
  -5   2   6      267.73      283.77      3.93 o 
  -4   2   6       89.83       84.44      1.53 o 
  -3   2   6      217.62      273.15      3.76 o 
  -2   2   6       19.80       14.70      0.87 o 
  -1   2   6      125.51      128.81      3.39 o 
   0   2   6      241.17      262.75      4.67 o 
   1   2   6     1793.07     1981.10     26.52 o 
   2   2   6       34.47       37.20      0.91 o 
   3   2   6      234.48      246.97      4.06 o 
   4   2   6        2.02        0.73      0.58 o 
   5   2   6       25.65       27.82      1.17 o 
   6   2   6        1.82        0.77      0.69 o 
   7   2   6       74.59       76.53      3.06 o 
   8   2   6        0.99        0.45      0.78 o 
   9   2   6       67.09       63.75      1.97 o 
  10   2   6        8.25        6.07      1.38 o 
  11   2   6        2.10       -0.36      1.57 o 
  12   2   6        0.93       -1.25      1.76 o 
  13   2   6        7.40        9.98      2.38 o 
 -14   3   6        2.96        1.98      2.00 o 
 -13   3   6        0.02        0.21      1.83 o 
 -12   3   6        4.34        2.54      2.32 o 
 -11   3   6        1.71        0.66      1.40 o 
 -10   3   6        0.07       -1.30      1.30 o 
  -9   3   6       14.95       13.95      1.79 o 
  -8   3   6        2.48        2.78      0.80 o 
  -7   3   6       21.10       23.23      1.13 o 
  -6   3   6       14.56       10.05      1.19 o 
  -5   3   6       37.92       31.62      0.98 o 
  -4   3   6       33.73       31.98      0.98 o 
  -3   3   6       28.45       25.78      1.17 o 
  -2   3   6      215.29      207.80      5.69 o 
  -1   3   6        4.78        5.04      0.93 o 
   0   3   6      123.97      122.70      3.55 o 
   1   3   6       40.31       42.91      1.99 o 
   2   3   6        7.22        4.74      0.58 o 
   3   3   6        1.18        2.80      0.77 o 
   4   3   6        0.31        0.03      0.63 o 
   5   3   6       25.20       23.69      1.18 o 
   6   3   6        1.53        1.36      1.51 o 
   7   3   6       32.31       32.74      1.48 o 
   8   3   6       32.15       32.40      1.46 o 
   9   3   6       56.47       61.55      2.50 o 
  10   3   6        0.23        2.06      1.23 o 
  11   3   6       41.46       39.24      2.22 o 
  12   3   6       10.97       14.22      2.49 o 
  13   3   6        0.00       -1.77      2.04 o 
 -13   4   6        2.03       -1.15      1.87 o 
 -12   4   6        2.66        5.73      1.90 o 
 -11   4   6        3.01        3.68      1.89 o 
 -10   4   6        1.02       -0.96      1.99 o 
  -9   4   6        4.55        1.13      1.65 o 
  -8   4   6        6.60        1.98      1.05 o 
  -7   4   6       90.72       83.63      2.64 o 
  -6   4   6        1.67        1.63      0.90 o 
  -5   4   6        1.52        0.08      0.72 o 
  -4   4   6      113.87       99.47      2.60 o 
  -3   4   6       24.62       26.01      2.00 o 
  -2   4   6        6.21        7.93      1.21 o 
  -1   4   6      378.34      356.35      8.24 o 
   0   4   6        9.90        8.81      1.07 o 
   1   4   6        0.05       -0.26      0.99 o 
   2   4   6        9.87       11.21      1.46 o 
   3   4   6        0.49        1.16      0.82 o 
   4   4   6       13.20       12.43      1.23 o 
   5   4   6       30.45       33.12      1.65 o 
   6   4   6        4.32        5.60      0.95 o 
   7   4   6       47.50       39.95      1.64 o 
   8   4   6        0.49        0.31      1.15 o 
   9   4   6        4.06        3.67      1.35 o 
  10   4   6       10.19       11.96      1.42 o 
  11   4   6       15.43       16.77      2.65 o 
 -11   5   6        3.53        3.75      2.33 o 
 -10   5   6        2.11        1.75      2.28 o 
  -9   5   6        2.34        1.17      1.25 o 
  -8   5   6        2.15        0.82      1.39 o 
  -7   5   6        9.36       12.98      1.92 o 
  -6   5   6       60.25       47.08      2.51 o 
  -5   5   6       27.72       30.33      3.12 o 
  -4   5   6        0.40       -0.63      0.87 o 
  -3   5   6       60.79       64.40      2.78 o 
  -2   5   6        1.75        0.66      1.33 o 
  -1   5   6        7.81        6.39      1.46 o 
   0   5   6       18.33       18.89      2.90 o 
   1   5   6        0.36       -0.98      0.98 o 
   2   5   6        1.31       -0.13      0.86 o 
   3   5   6       24.18       20.90      1.72 o 
   4   5   6        3.75        1.48      0.95 o 
   5   5   6       23.20       19.95      1.63 o 
   6   5   6        0.00       -0.94      0.94 o 
   7   5   6        0.03       -0.29      1.07 o 
   8   5   6        5.48        4.50      1.34 o 
   9   5   6        0.52        1.98      1.39 o 
  10   5   6        0.07       -0.11      1.41 o 
  -9   6   6        0.12       -0.74      1.63 o 
  -8   6   6        8.73        5.10      1.78 o 
  -7   6   6        5.03        8.70      1.77 o 
  -6   6   6        2.28        2.18      1.44 o 
  -5   6   6        0.13       -1.21      1.21 o 
  -4   6   6        0.44        0.45      1.91 o 
  -3   6   6        0.03        0.08      1.27 o 
  -2   6   6        3.75        4.39      1.48 o 
  -1   6   6        5.33        5.64      1.51 o 
   0   6   6        0.08       -0.77      1.22 o 
   1   6   6        1.86        5.42      1.59 o 
   2   6   6        2.89        2.79      2.21 o 
   3   6   6        8.17       10.04      1.44 o 
   4   6   6        0.00        0.26      1.34 o 
   5   6   6       23.85       22.10      2.39 o 
   6   6   6        0.00       -0.97      1.65 o 
   7   6   6        0.26       -0.53      1.52 o 
   8   6   6        0.34        1.52      1.81 o 
  -6   7   6        0.48       -0.06      1.58 o 
  -5   7   6        0.01       -1.43      3.68 o 
  -4   7   6        0.00        1.33      1.48 o 
  -3   7   6        0.14       -1.18      1.53 o 
  -2   7   6        1.13        0.43      1.60 o 
  -1   7   6        5.22        7.25      3.27 o 
   0   7   6        0.35       -0.84      2.18 o 
   1   7   6        3.64        3.56      1.65 o 
   2   7   6        1.14       -0.41      1.17 o 
   3   7   6        4.37        3.73      1.37 o 
   4   7   6        0.44        1.11      1.32 o 
   5   7   6        7.57       12.95      3.12 o 
 -15   0   7        7.49       12.27      3.62 o 
 -13   0   7        3.13        2.13      1.97 o 
 -11   0   7      165.38      148.82      4.47 o 
  -9   0   7        0.19       -1.22      1.22 o 
  -7   0   7       99.69       87.50      2.85 o 
  -5   0   7      795.70      829.40     13.17 o 
  -3   0   7      240.47      217.32      3.84 o 
  -1   0   7     2046.68     2232.78     64.88 o 
   1   0   7      520.87      579.64     11.36 o 
   3   0   7       84.46       69.13      2.13 o 
   5   0   7       14.84       16.22      1.33 o 
   7   0   7       69.13       60.89      2.85 o 
   9   0   7       10.74       10.73      2.92 o 
  11   0   7        0.73        0.89      2.47 o 
  13   0   7       41.05       53.94      4.91 o 
 -14   1   7        9.83       12.17      1.93 o 
 -13   1   7        6.36        2.82      1.40 o 
 -12   1   7        1.11        0.44      0.98 o 
 -11   1   7       35.88       40.50      1.68 o 
 -10   1   7       79.66       77.38      2.15 o 
  -9   1   7      159.70      149.74      3.04 o 
  -8   1   7       33.86       31.63      1.33 o 
  -7   1   7      104.35      101.09      1.89 o 
  -6   1   7       70.48       61.74      1.37 o 
  -5   1   7      389.51      395.87      4.73 o 
  -4   1   7      262.62      312.54      4.18 o 
  -3   1   7      712.16      707.66      7.96 o 
  -2   1   7        8.58       10.29      0.62 o 
  -1   1   7       28.55       28.49      1.20 o 
   0   1   7      161.20      156.13      2.95 o 
   1   1   7     3277.82     3444.53     52.61 o 
   2   1   7      134.94      138.21      2.10 o 
   3   1   7      514.61      500.81      7.38 o 
   4   1   7       36.67       30.68      1.11 o 
   5   1   7        6.67        4.68      0.74 o 
   6   1   7       16.89       18.09      1.27 o 
   7   1   7       90.74       89.05      2.17 o 
   8   1   7        2.18        1.70      0.91 o 
   9   1   7       15.83       15.40      1.28 o 
  10   1   7        2.94        3.06      1.26 o 
  11   1   7       18.70       21.34      3.40 o 
  12   1   7        0.02       -1.30      1.73 o 
  13   1   7        2.96        4.57      2.09 o 
 -14   2   7        2.12        1.22      1.49 o 
 -13   2   7        1.26        0.89      1.32 o 
 -12   2   7        0.41        3.12      2.02 o 
 -11   2   7        6.40        7.66      2.14 o 
 -10   2   7        4.22        2.25      1.04 o 
  -9   2   7        6.97        6.85      1.18 o 
  -8   2   7       18.93       20.68      1.35 o 
  -7   2   7       11.12       10.78      0.92 o 
  -6   2   7        9.14       10.41      1.04 o 
  -5   2   7      647.26      677.27      8.61 o 
  -4   2   7       11.80        9.63      0.62 o 
  -3   2   7      330.17      344.34      4.63 o 
  -2   2   7      234.02      228.65      3.64 o 
  -1   2   7      525.70      529.18      7.52 o 
   0   2   7      417.10      421.21      8.52 o 
   1   2   7      544.68      513.52      7.34 o 
   2   2   7      865.29      886.88     12.26 o 
   3   2   7      675.49      672.79      8.51 o 
   4   2   7        1.75        1.03      0.59 o 
   5   2   7        7.01        7.16      0.93 o 
   6   2   7        4.31        3.00      0.79 o 
   7   2   7      108.03      113.34      2.60 o 
   8   2   7       42.10       36.94      1.66 o 
   9   2   7       22.17       24.64      1.53 o 
  10   2   7        0.16        1.12      1.18 o 
  11   2   7        9.93        9.91      1.56 o 
  12   2   7        1.17       -0.87      1.87 o 
  13   2   7        0.62       -0.30      2.85 o 
 -13   3   7        1.79        0.35      1.86 o 
 -12   3   7        0.97       -1.50      1.56 o 
 -11   3   7        7.75        8.89      1.89 o 
 -10   3   7       36.28       28.10      2.16 o 
  -9   3   7       30.22       24.84      1.50 o 
  -8   3   7       52.12       50.72      1.60 o 
  -7   3   7        7.84       11.09      0.97 o 
  -6   3   7       11.49       14.92      1.03 o 
  -5   3   7        4.92        4.83      0.62 o 
  -4   3   7      122.39      129.82      2.50 o 
  -3   3   7       22.00       23.93      1.16 o 
  -2   3   7       49.44       46.69      2.01 o 
  -1   3   7       26.02       23.66      1.56 o 
   0   3   7      129.90      129.08      4.35 o 
   1   3   7      103.36      106.58      2.12 o 
   2   3   7       45.21       42.98      1.23 o 
   3   3   7       20.05       20.38      1.30 o 
   4   3   7       36.36       40.37      1.45 o 
   5   3   7      109.99      121.57      2.66 o 
   6   3   7        0.82        0.03      0.78 o 
   7   3   7      147.11      136.68      3.02 o 
   8   3   7        0.71       -0.85      0.85 o 
   9   3   7       40.34       38.32      2.09 o 
  10   3   7        4.53        1.55      1.37 o 
  11   3   7        1.95        4.41      1.37 o 
  12   3   7        0.02       -1.68      1.98 o 
 -12   4   7        3.29        5.19      2.01 o 
 -11   4   7        3.25        2.01      1.63 o 
 -10   4   7        1.46        2.58      1.52 o 
  -9   4   7        1.07       -1.01      1.29 o 
  -8   4   7       87.97       78.30      2.55 o 
  -7   4   7       23.80       19.96      1.29 o 
  -6   4   7       24.25       23.61      2.48 o 
  -5   4   7       44.72       41.08      1.64 o 
  -4   4   7       20.99       22.89      1.37 o 
  -3   4   7       78.88       70.19      2.66 o 
  -2   4   7       39.91       36.76      2.00 o 
  -1   4   7        8.07       10.56      1.45 o 
   0   4   7       47.11       55.21      2.47 o 
   1   4   7        0.86        0.76      1.09 o 
   2   4   7        5.43        4.11      1.09 o 
   3   4   7        2.08        2.12      0.89 o 
   4   4   7        0.37       -0.76      0.76 o 
   5   4   7       38.29       29.23      1.61 o 
   6   4   7       14.86       17.77      1.50 o 
   7   4   7       34.64       34.53      1.58 o 
   8   4   7        4.86        4.09      1.08 o 
   9   4   7        2.42       -0.60      1.23 o 
  10   4   7        0.07       -0.74      1.86 o 
  11   4   7       14.77       20.32      4.05 o 
 -11   5   7        2.02        3.89      1.89 o 
 -10   5   7        4.48        4.20      3.74 o 
  -9   5   7        1.65        0.87      1.25 o 
  -8   5   7        2.37        2.41      1.56 o 
  -7   5   7        6.56        5.83      5.43 o 
  -6   5   7        0.31        1.50      1.25 o 
  -5   5   7       65.70       61.35      2.78 o 
  -4   5   7       10.37       10.76      1.23 o 
  -3   5   7       16.14       17.17      1.75 o 
  -2   5   7        9.85        6.51      1.48 o 
  -1   5   7      129.26      119.50      3.97 o 
   0   5   7        0.02        1.06      2.07 o 
   1   5   7        1.46        0.94      1.83 o 
   2   5   7        4.85        3.77      1.01 o 
   3   5   7        1.30        1.40      1.01 o 
   4   5   7        1.37       -0.31      1.00 o 
   5   5   7        0.69       -0.53      1.01 o 
   6   5   7        7.00        6.14      1.29 o 
   7   5   7        0.86       -0.85      1.73 o 
   8   5   7        0.43        0.73      1.62 o 
   9   5   7       20.71       27.91      2.19 o 
  10   5   7        1.54        0.49      1.72 o 
  -9   6   7        0.17       -1.67      1.67 o 
  -8   6   7        0.02       -1.62      1.62 o 
  -7   6   7        7.24        8.42      2.41 o 
  -6   6   7       24.44       29.40      3.27 o 
  -5   6   7       18.56       19.83      2.11 o 
  -4   6   7       12.15       15.53      2.59 o 
  -3   6   7       11.60       16.52      1.98 o 
  -2   6   7        8.24        8.60      1.71 o 
  -1   6   7        0.53       -0.38      1.25 o 
   0   6   7        5.85        6.09      1.58 o 
   1   6   7        0.79       -1.30      1.30 o 
   2   6   7        4.31        3.76      1.20 o 
   3   6   7        6.36        4.84      1.29 o 
   4   6   7        0.69       -0.48      1.07 o 
   5   6   7        1.71        3.00      1.30 o 
   6   6   7        0.91        0.03      1.20 o 
   7   6   7        1.31        2.97      1.81 o 
  -5   7   7        0.82        0.38      3.32 o 
  -4   7   7        3.32        2.44      1.63 o 
  -3   7   7        0.00        0.45      1.24 o 
  -2   7   7        9.97       13.12      2.15 o 
  -1   7   7        3.46        4.06      1.81 o 
   0   7   7        2.80        3.37      2.50 o 
   1   7   7        0.94        2.70      1.26 o 
   2   7   7        0.74        0.84      1.68 o 
   3   7   7        0.22       -1.02      1.35 o 
   4   7   7        1.53       -0.72      2.22 o 
 -14   0   8       50.63       59.76      3.18 o 
 -12   0   8        7.86        6.96      1.59 o 
 -10   0   8      332.49      338.16      7.91 o 
  -8   0   8      604.98      576.12     14.03 o 
  -6   0   8       38.62       47.36      1.47 o 
  -4   0   8      484.04      498.76      8.19 o 
  -2   0   8        5.74        9.71      1.13 o 
   0   0   8       24.83       23.08      1.23 o 
   2   0   8       29.38       31.31      1.06 o 
   4   0   8       16.45       17.80      1.39 o 
   6   0   8        4.24        4.92      1.22 o 
   8   0   8       58.26       60.72      2.79 o 
  10   0   8        4.85        5.29      1.50 o 
  12   0   8        0.14        1.88      2.39 o 
 -14   1   8        0.57        2.43      2.21 o 
 -13   1   8        0.94        0.04      1.32 o 
 -12   1   8        2.39        1.94      1.03 o 
 -11   1   8        0.63       -0.13      0.88 o 
 -10   1   8       18.89       25.76      2.20 o 
  -9   1   8       12.26       15.25      1.88 o 
  -8   1   8       79.90       77.47      2.01 o 
  -7   1   8       69.69       67.72      1.79 o 
  -6   1   8       62.41       61.27      1.39 o 
  -5   1   8       28.48       30.60      0.84 o 
  -4   1   8       68.01       67.26      1.21 o 
  -3   1   8       98.32      120.18      1.73 o 
  -2   1   8      267.10      283.75      3.84 o 
  -1   1   8        5.37        5.86      0.57 o 
   0   1   8       43.72       44.93      1.21 o 
   1   1   8      124.56      132.96      2.78 o 
   2   1   8      315.89      336.72      4.49 o 
   3   1   8       87.28       66.56      1.58 o 
   4   1   8      331.22      351.61      5.52 o 
   5   1   8       26.99       29.98      1.24 o 
   6   1   8       97.31       87.10      2.11 o 
   7   1   8       19.09       23.27      1.33 o 
   8   1   8       65.11       63.12      1.93 o 
   9   1   8       10.78       12.27      1.24 o 
  10   1   8        0.11       -1.11      1.11 o 
  11   1   8       20.24       24.49      2.53 o 
  12   1   8        3.67        2.30      1.73 o 
  13   1   8        2.95        4.51      2.14 o 
 -14   2   8        0.03       -1.39      1.39 o 
 -13   2   8        0.01        1.12      1.35 o 
 -12   2   8        1.81        2.06      1.81 o 
 -11   2   8        4.48        4.60      1.93 o 
 -10   2   8       21.23       20.51      2.43 o 
  -9   2   8        2.69        0.12      0.95 o 
  -8   2   8        7.54        6.70      1.04 o 
  -7   2   8        0.03       -0.63      0.63 o 
  -6   2   8       39.75       45.96      1.39 o 
  -5   2   8        1.01        0.71      0.46 o 
  -4   2   8       94.53       95.24      1.59 o 
  -3   2   8       53.19       50.02      1.18 o 
  -2   2   8      133.94      138.91      2.22 o 
  -1   2   8       14.44       15.80      0.85 o 
   0   2   8       50.24       49.69      1.27 o 
   1   2   8      408.18      368.47      6.22 o 
   2   2   8      763.00      730.69     10.27 o 
   3   2   8      975.70     1025.67     12.72 o 
   4   2   8        0.48        0.14      0.67 o 
   5   2   8       15.67       14.54      1.21 o 
   6   2   8      121.57      118.99      2.87 o 
   7   2   8      135.90      135.90      2.96 o 
   8   2   8        1.37        2.94      0.94 o 
   9   2   8      148.64      136.43      3.12 o 
  10   2   8       26.36       29.81      2.04 o 
  11   2   8        1.64       -0.26      1.34 o 
  12   2   8        1.96        2.09      2.02 o 
 -13   3   8        0.54       -0.75      1.84 o 
 -12   3   8        1.56        0.05      1.65 o 
 -11   3   8        2.83        2.48      1.56 o 
 -10   3   8        4.04        5.03      1.47 o 
  -9   3   8        0.56       -0.18      0.94 o 
  -8   3   8       21.00       20.96      1.26 o 
  -7   3   8        3.17        1.38      0.73 o 
  -6   3   8       26.66       27.97      1.20 o 
  -5   3   8       12.24       15.30      1.01 o 
  -4   3   8      191.32      185.32      3.31 o 
  -3   3   8       19.65       20.74      1.02 o 
  -2   3   8        8.68       10.79      2.10 o 
  -1   3   8       29.41       29.23      1.37 o 
   0   3   8      254.43      265.20      4.99 o 
   1   3   8       63.83       61.68      1.56 o 
   2   3   8       17.29       21.93      1.25 o 
   3   3   8        6.68        7.63      1.04 o 
   4   3   8       31.92       28.08      1.27 o 
   5   3   8       20.40       20.27      1.22 o 
   6   3   8       73.97       66.62      1.95 o 
   7   3   8        0.38       -0.02      0.84 o 
   8   3   8       14.77       13.64      1.26 o 
   9   3   8       55.38       55.23      2.34 o 
  10   3   8        0.08        1.81      1.33 o 
  11   3   8        4.73        1.81      1.83 o 
  12   3   8        0.00       -1.63      4.36 o 
 -12   4   8        4.31        3.57      1.84 o 
 -11   4   8        1.81        2.77      1.62 o 
 -10   4   8        6.10        8.41      1.68 o 
  -9   4   8        5.34        5.58      1.55 o 
  -8   4   8        0.53        0.02      0.77 o 
  -7   4   8        7.28        5.94      0.95 o 
  -6   4   8       26.06       23.18      1.78 o 
  -5   4   8        0.78        0.19      1.02 o 
  -4   4   8       42.93       43.60      1.70 o 
  -3   4   8      165.59      158.94      3.16 o 
  -2   4   8      208.95      192.46      5.26 o 
  -1   4   8        5.80        4.19      1.32 o 
   0   4   8        3.93        3.59      1.22 o 
   1   4   8        0.01        0.05      0.80 o 
   2   4   8       29.09       25.42      1.45 o 
   3   4   8        2.15        2.15      0.90 o 
   4   4   8       41.02       34.18      1.69 o 
   5   4   8       25.38       22.34      1.46 o 
   6   4   8        0.07       -0.83      0.83 o 
   7   4   8        0.00       -0.87      0.87 o 
   8   4   8        3.78        3.77      1.08 o 
   9   4   8        4.77        4.22      1.42 o 
  10   4   8        0.18        1.39      1.59 o 
  11   4   8       20.76       23.56      2.27 o 
 -11   5   8        0.10        1.25      1.80 o 
 -10   5   8        0.02       -1.49      1.55 o 
  -9   5   8        1.13        2.64      2.32 o 
  -8   5   8        8.48        8.11      1.75 o 
  -7   5   8        0.19       -1.06      1.25 o 
  -6   5   8        8.06        8.52      2.37 o 
  -5   5   8        0.18       -1.07      1.11 o 
  -4   5   8       23.85       25.09      1.94 o 
  -3   5   8       42.21       40.10      2.26 o 
  -2   5   8       25.07       26.36      2.81 o 
  -1   5   8       58.85       60.17      3.14 o 
   0   5   8       34.69       33.32      2.18 o 
   1   5   8        8.47        7.34      1.09 o 
   2   5   8       11.32       12.07      1.53 o 
   3   5   8       38.13       33.11      1.74 o 
   4   5   8        8.74        4.81      1.20 o 
   5   5   8       12.89       11.50      1.46 o 
   6   5   8        6.64        5.60      1.29 o 
   7   5   8       18.76       23.47      1.65 o 
   8   5   8        2.30        2.11      1.30 o 
   9   5   8        1.19        2.30      1.44 o 
  -8   6   8        0.03       -0.71      1.65 o 
  -7   6   8        0.20       -1.87      1.87 o 
  -6   6   8       13.80       13.34      2.03 o 
  -5   6   8       10.20       14.20      1.86 o 
  -4   6   8       10.84       11.61      1.88 o 
  -3   6   8        0.14       -0.50      0.97 o 
  -2   6   8        0.00       -0.68      1.45 o 
  -1   6   8        0.04       -0.95      1.29 o 
   0   6   8       14.53       18.58      2.44 o 
   1   6   8        5.46        4.67      1.47 o 
   2   6   8        0.10        0.32      1.12 o 
   3   6   8        7.82        5.30      1.28 o 
   4   6   8        2.37        1.55      1.47 o 
   5   6   8        0.01       -1.22      1.22 o 
   6   6   8        0.45       -0.49      1.63 o 
   7   6   8        1.12       -0.50      2.53 o 
  -4   7   8        0.34        1.42      1.81 o 
  -3   7   8        0.47       -0.08      2.95 o 
  -2   7   8        0.61       -0.21      1.64 o 
  -1   7   8        3.92        1.00      3.33 o 
   0   7   8        0.21        0.14      1.64 o 
   1   7   8        0.37       -1.64      1.74 o 
   2   7   8        0.26       -0.13      1.68 o 
   3   7   8        0.48       -0.40      2.14 o 
 -13   0   9        3.07        2.97      1.61 o 
 -11   0   9        0.53        0.69      1.35 o 
  -9   0   9      281.36      287.82     10.22 o 
  -7   0   9       86.74       92.42      5.25 o 
  -5   0   9      237.44      241.13      4.45 o 
  -3   0   9       72.18       66.88      1.62 o 
  -1   0   9      337.62      355.25      7.49 o 
   1   0   9       36.30       36.64      1.58 o 
   3   0   9        0.75        0.81      0.72 o 
   5   0   9       13.09       13.93      2.64 o 
   7   0   9       94.44       91.47      3.27 o 
   9   0   9       22.36       27.01      2.96 o 
  11   0   9       10.93       15.10      3.08 o 
  13   0   9        7.72       11.14      3.19 o 
 -14   1   9        2.20        0.97      1.46 o 
 -13   1   9        0.16       -0.50      1.34 o 
 -12   1   9        1.65        2.39      1.13 o 
 -11   1   9       26.03       33.01      1.66 o 
 -10   1   9       62.82       60.66      2.32 o 
  -9   1   9       18.50       24.80      1.47 o 
  -8   1   9       95.41      100.86      2.35 o 
  -7   1   9      156.57      156.26      2.96 o 
  -6   1   9       70.01       62.22      1.44 o 
  -5   1   9       11.90       11.53      0.65 o 
  -4   1   9        7.03       11.22      0.60 o 
  -3   1   9      444.71      458.47      5.38 o 
  -2   1   9      249.85      247.99      3.47 o 
  -1   1   9        2.21        0.86      0.37 o 
   0   1   9      642.37      624.12      8.79 o 
   1   1   9       11.90       13.59      0.99 o 
   2   1   9        7.46       12.68      0.83 o 
   3   1   9      539.40      551.37      7.12 o 
   4   1   9      259.30      256.38      4.30 o 
   5   1   9       43.60       42.70      1.45 o 
   6   1   9        5.11        5.23      0.93 o 
   7   1   9      193.08      188.40      3.66 o 
   8   1   9        1.55        1.11      0.81 o 
   9   1   9        0.63       -0.15      1.24 o 
  10   1   9        2.74        2.70      1.50 o 
  11   1   9        2.65        2.94      1.39 o 
  12   1   9        0.41       -0.67      3.73 o 
 -14   2   9        6.60        7.25      2.06 o 
 -13   2   9        1.38        2.21      2.15 o 
 -12   2   9       33.32       36.42      2.06 o 
 -11   2   9        0.03       -0.91      0.94 o 
 -10   2   9        1.70       -0.76      0.86 o 
  -9   2   9        2.41        2.02      0.91 o 
  -8   2   9       13.60       12.21      1.08 o 
  -7   2   9       11.83       11.55      0.88 o 
  -6   2   9        1.76        2.23      0.63 o 
  -5   2   9      118.38      111.30      1.83 o 
  -4   2   9       27.64       23.96      0.82 o 
  -3   2   9      173.86      165.17      2.61 o 
  -2   2   9       22.89       22.88      0.87 o 
  -1   2   9       18.58       17.21      1.59 o 
   0   2   9      111.07      103.97      2.62 o 
   1   2   9      412.51      418.82      7.29 o 
   2   2   9        0.97        0.51      0.54 o 
   3   2   9        2.16        3.18      0.73 o 
   4   2   9      113.62      112.87      2.43 o 
   5   2   9      161.45      157.53      3.12 o 
   6   2   9        1.83        0.31      0.80 o 
   7   2   9       46.32       44.69      1.64 o 
   8   2   9       37.94       33.52      1.53 o 
   9   2   9       47.42       48.82      1.83 o 
  10   2   9        8.52        5.64      1.46 o 
  11   2   9        0.55       -1.84      1.84 o 
  12   2   9        2.47        4.11      2.15 o 
 -13   3   9        0.01        0.79      1.44 o 
 -12   3   9       13.88       13.47      2.95 o 
 -11   3   9        2.01        2.48      2.53 o 
 -10   3   9        0.20        0.37      1.02 o 
  -9   3   9        8.13        7.07      1.94 o 
  -8   3   9       51.96       43.15      2.12 o 
  -7   3   9       18.30       22.62      1.22 o 
  -6   3   9       32.64       30.67      1.25 o 
  -5   3   9       44.97       44.16      2.04 o 
  -4   3   9       42.24       42.69      1.41 o 
  -3   3   9       42.93       41.12      1.21 o 
  -2   3   9       26.81       25.30      1.32 o 
  -1   3   9      175.29      175.61      3.72 o 
   0   3   9        6.23        6.24      0.93 o 
   1   3   9        0.51       -0.22      0.71 o 
   2   3   9       14.30        9.52      1.48 o 
   3   3   9       20.06       22.90      1.36 o 
   4   3   9       15.30       13.00      1.59 o 
   5   3   9        0.74        0.60      0.76 o 
   6   3   9        0.64        1.51      1.29 o 
   7   3   9        0.36        0.00      0.86 o 
   8   3   9        0.00       -0.85      0.85 o 
   9   3   9        8.33        8.31      1.25 o 
  10   3   9        1.60        2.80      1.63 o 
  11   3   9        0.42        0.19      1.82 o 
 -12   4   9        0.01       -1.64      1.64 o 
 -11   4   9        1.72       -1.58      1.58 o 
 -10   4   9        0.01       -0.68      1.45 o 
  -9   4   9        1.45        2.47      2.18 o 
  -8   4   9        5.49        4.61      0.98 o 
  -7   4   9        1.29        1.77      0.83 o 
  -6   4   9       78.59       71.47      3.19 o 
  -5   4   9        0.45       -0.96      0.96 o 
  -4   4   9        1.43        1.03      0.85 o 
  -3   4   9      160.88      175.16      3.97 o 
  -2   4   9      382.55      414.63      9.68 o 
  -1   4   9       12.40       14.41      1.74 o 
   0   4   9       12.43       11.36      1.65 o 
   1   4   9       71.69       68.87      2.97 o 
   2   4   9        2.66        1.06      1.24 o 
   3   4   9        5.96        6.97      1.49 o 
   4   4   9        1.21        0.48      2.22 o 
   5   4   9        0.84        0.78      1.25 o 
   6   4   9        2.47        0.41      1.26 o 
   7   4   9        1.29        0.71      1.33 o 
   8   4   9        0.90       -0.51      1.43 o 
   9   4   9        4.60        4.79      1.78 o 
  10   4   9        3.22        6.92      2.01 o 
 -10   5   9        3.32        3.60      2.93 o 
  -9   5   9        0.33        0.22      2.26 o 
  -8   5   9        4.27        2.08      1.94 o 
  -7   5   9        6.05        4.88      1.59 o 
  -6   5   9       67.94       67.79      3.04 o 
  -5   5   9        1.36        4.92      4.64 o 
  -4   5   9        0.58       -0.24      0.92 o 
  -3   5   9        0.01        0.10      0.91 o 
  -2   5   9        0.31       -1.09      1.09 o 
  -1   5   9       35.67       37.28      2.30 o 
   0   5   9       13.35       15.18      1.60 o 
   1   5   9       22.29       28.15      2.38 o 
   2   5   9       24.73       32.46      2.28 o 
   3   5   9       29.51       31.71      2.35 o 
   4   5   9       10.17        8.23      1.75 o 
   5   5   9        0.34       -1.41      1.41 o 
   6   5   9        4.07        1.84      2.41 o 
   7   5   9        2.00        2.87      1.52 o 
   8   5   9        1.63       -1.69      2.28 o 
   9   5   9       11.29        9.04      2.44 o 
  -8   6   9       14.37       16.95      2.29 o 
  -7   6   9        0.06       -1.47      1.47 o 
  -6   6   9        7.99        6.82      1.83 o 
  -5   6   9        2.12        3.00      2.89 o 
  -4   6   9        0.39        2.65      1.54 o 
  -3   6   9        3.59        3.12      1.11 o 
  -2   6   9        1.80        3.31      1.44 o 
  -1   6   9        7.68       10.10      1.88 o 
   0   6   9        1.45        1.17      1.41 o 
   1   6   9        0.40       -1.45      1.45 o 
   2   6   9        0.41       -1.37      1.37 o 
   3   6   9        0.37       -1.35      1.35 o 
   4   6   9        3.50        5.34      1.91 o 
   5   6   9        4.81        3.43      1.96 o 
   6   6   9        0.00       -0.74      1.73 o 
  -3   7   9        2.55        2.97      2.23 o 
  -2   7   9        1.48        4.64      1.89 o 
  -1   7   9        0.13        0.13      1.66 o 
   0   7   9        5.24        2.84      3.03 o 
   1   7   9        0.22       -0.42      1.78 o 
 -14   0  10       26.33       37.28      8.96 o 
 -12   0  10        3.60        3.26      1.62 o 
 -10   0  10      419.74      416.02      9.47 o 
  -8   0  10      365.58      347.84     10.13 o 
  -6   0  10        1.68        1.99      0.76 o 
  -4   0  10      674.99      643.03     10.47 o 
  -2   0  10      230.60      276.92      6.19 o 
   0   0  10      459.54      521.42     10.65 o 
   2   0  10        8.86        9.23      1.17 o 
   4   0  10       69.01       63.67      3.74 o 
   6   0  10      331.19      311.18     10.96 o 
   8   0  10       16.91       15.45      2.37 o 
  10   0  10        0.49        1.03      1.82 o 
 -14   1  10       10.47       11.55      3.26 o 
 -13   1  10        0.06       -0.94      1.09 o 
 -12   1  10       12.75       11.87      1.35 o 
 -11   1  10        0.11       -0.49      1.04 o 
 -10   1  10        4.19        4.22      1.04 o 
  -9   1  10       36.95       35.61      1.54 o 
  -8   1  10       94.47       89.25      2.21 o 
  -7   1  10       26.25       29.49      1.31 o 
  -6   1  10        0.39       -0.61      0.61 o 
  -5   1  10        2.75        3.63      0.54 o 
  -4   1  10      345.59      372.12      5.03 o 
  -3   1  10        1.07        1.85      0.49 o 
  -2   1  10        0.48       -0.40      0.40 o 
  -1   1  10      206.98      192.58      2.86 o 
   0   1  10        0.05       -0.50      0.50 o 
   1   1  10       96.10       97.41      2.07 o 
   2   1  10      883.08      901.16     19.74 o 
   3   1  10        5.51        3.03      0.82 o 
   4   1  10        9.34        8.13      1.70 o 
   5   1  10       19.64       22.00      2.45 o 
   6   1  10       30.62       31.45      1.79 o 
   7   1  10       31.69       36.48      1.73 o 
   8   1  10       12.59       10.84      1.92 o 
   9   1  10        7.20        6.59      2.07 o 
  10   1  10       17.46       17.08      1.64 o 
  11   1  10        1.57        1.50      2.52 o 
 -13   2  10        0.91       -0.81      1.79 o 
 -12   2  10        0.32        1.03      1.12 o 
 -11   2  10        0.41        0.80      0.98 o 
 -10   2  10       39.10       34.93      1.58 o 
  -9   2  10        5.66        5.97      1.01 o 
  -8   2  10       14.44       14.47      1.23 o 
  -7   2  10        0.02       -0.59      0.59 o 
  -6   2  10      131.09      121.92      2.53 o 
  -5   2  10        0.25        0.41      0.59 o 
  -4   2  10      504.87      516.80      6.80 o 
  -3   2  10       23.26       24.82      0.96 o 
  -2   2  10        5.61        7.54      0.83 o 
  -1   2  10        0.09       -0.31      0.56 o 
   0   2  10      221.81      203.31      4.11 o 
   1   2  10      407.91      403.04      7.16 o 
   2   2  10       77.20       74.60      2.09 o 
   3   2  10       55.95       49.01      3.34 o 
   4   2  10        1.75        2.01      1.04 o 
   5   2  10       13.35       14.69      1.33 o 
   6   2  10       13.08       17.67      1.47 o 
   7   2  10       33.95       30.14      1.67 o 
   8   2  10       38.86       43.64      1.97 o 
   9   2  10       55.72       60.29      2.39 o 
  10   2  10        0.10        0.39      1.62 o 
  11   2  10        0.02        2.23      1.76 o 
  12   2  10        0.00        1.36      2.59 o 
 -13   3  10        0.25       -2.64      2.64 o 
 -12   3  10        0.54        0.23      1.60 o 
 -11   3  10        1.11        1.70      1.53 o 
 -10   3  10       18.29       18.61      1.64 o 
  -9   3  10        0.32       -0.02      1.00 o 
  -8   3  10       82.40       68.37      2.70 o 
  -7   3  10        2.34        1.43      0.77 o 
  -6   3  10        9.64       11.96      1.07 o 
  -5   3  10        2.21        1.07      0.72 o 
  -4   3  10      329.68      327.94      4.72 o 
  -3   3  10       23.24       23.68      1.09 o 
  -2   3  10        0.64        1.13      1.11 o 
  -1   3  10       64.89       68.74      2.14 o 
   0   3  10       11.23       13.23      1.74 o 
   1   3  10       35.36       36.04      1.55 o 
   2   3  10      125.73      114.80      3.90 o 
   3   3  10       24.41       26.49      2.12 o 
   4   3  10       10.14       14.75      1.84 o 
   5   3  10       11.26        8.59      1.26 o 
   6   3  10        6.53        5.44      1.18 o 
   7   3  10        0.07       -0.35      0.99 o 
   8   3  10       14.08        9.92      1.44 o 
   9   3  10        0.81       -1.23      1.25 o 
  10   3  10        3.95        5.54      1.86 o 
  11   3  10        7.30       10.73      2.19 o 
 -11   4  10        0.03       -0.45      2.18 o 
 -10   4  10        0.01        3.22      2.30 o 
  -9   4  10        8.76        8.97      2.54 o 
  -8   4  10        0.64       -0.43      1.01 o 
  -7   4  10        7.26        5.28      1.34 o 
  -6   4  10       32.14       26.20      3.24 o 
  -5   4  10        4.99        3.18      1.46 o 
  -4   4  10       12.04       11.59      1.26 o 
  -3   4  10       15.20       17.30      1.20 o 
  -2   4  10      103.46       97.24      2.79 o 
  -1   4  10      191.70      195.69      4.27 o 
   0   4  10        0.75       -1.18      1.18 o 
   1   4  10        6.02        6.51      1.54 o 
   2   4  10       10.64       10.66      1.98 o 
   3   4  10        0.01        0.00      1.24 o 
   4   4  10        0.00       -0.10      1.26 o 
   5   4  10       18.40       18.75      2.03 o 
   6   4  10        4.45        3.63      1.37 o 
   7   4  10        3.83        2.44      1.27 o 
   8   4  10        5.94        7.52      1.42 o 
   9   4  10        0.47       -1.37      1.61 o 
  10   4  10        0.19       -1.81      1.81 o 
 -10   5  10        0.11       -0.97      2.50 o 
  -9   5  10        1.58       -0.54      2.30 o 
  -8   5  10        0.36       -1.46      1.46 o 
  -7   5  10        6.25        8.09      2.30 o 
  -6   5  10       14.48       17.58      2.14 o 
  -5   5  10       30.17       30.58      2.19 o 
  -4   5  10        0.87       -1.12      1.12 o 
  -3   5  10       22.51       26.47      1.60 o 
  -2   5  10        7.57        5.68      1.53 o 
  -1   5  10        0.82       -0.84      1.38 o 
   0   5  10       65.89       61.25      3.09 o 
   1   5  10        5.55        4.50      1.52 o 
   2   5  10       27.87       32.64      3.01 o 
   3   5  10        8.75       10.96      1.89 o 
   4   5  10        0.00       -0.67      1.49 o 
   5   5  10        1.28        0.09      2.09 o 
   6   5  10        0.47        1.90      1.43 o 
   7   5  10        5.79        4.28      1.70 o 
   8   5  10        1.80       -2.69      2.69 o 
  -7   6  10        1.65        0.36      1.71 o 
  -6   6  10        1.79       -0.08      1.46 o 
  -5   6  10        0.36        0.55      1.49 o 
  -4   6  10       12.44       27.16      3.25 o 
  -3   6  10        3.08        2.91      1.22 o 
  -2   6  10        6.55        7.37      2.85 o 
  -1   6  10        0.00       -0.80      1.42 o 
   0   6  10        1.08       -1.59      3.52 o 
   1   6  10        6.07        6.21      1.73 o 
   2   6  10        0.38       -1.45      1.45 o 
   3   6  10        3.38        2.41      1.59 o 
   4   6  10        6.24        3.11      2.22 o 
   5   6  10        3.18        2.46      3.88 o 
 -13   0  11        6.03        9.02      2.63 o 
 -11   0  11        0.79       -0.07      1.84 o 
  -9   0  11      168.21      183.84      7.19 o 
  -7   0  11        0.21       -0.90      1.51 o 
  -5   0  11        0.66        1.79      0.94 o 
  -3   0  11        3.74        2.98      1.05 o 
  -1   0  11       71.41       70.01      2.49 o 
   1   0  11      179.60      189.12      4.73 o 
   3   0  11       11.87       12.83      2.26 o 
   5   0  11       43.41       44.35      3.45 o 
   7   0  11       70.75       64.84      4.13 o 
   9   0  11        6.02        7.50      2.41 o 
 -13   1  11        3.81        2.93      1.62 o 
 -12   1  11        1.94        5.48      1.61 o 
 -11   1  11        8.42       11.28      1.50 o 
 -10   1  11       82.88       84.35      2.67 o 
  -9   1  11        4.15        3.70      1.40 o 
  -8   1  11       26.82       24.63      1.60 o 
  -7   1  11       16.56       17.94      1.84 o 
  -6   1  11        0.10        0.06      0.83 o 
  -5   1  11        6.38        6.15      0.80 o 
  -4   1  11       12.49       11.13      0.94 o 
  -3   1  11        0.03       -0.58      0.58 o 
  -2   1  11      191.70      200.44      3.51 o 
  -1   1  11       20.59       21.32      1.10 o 
   0   1  11       35.09       38.43      1.30 o 
   1   1  11       14.55       15.07      0.99 o 
   2   1  11        0.04        0.20      0.76 o 
   3   1  11      125.61      120.90      6.92 o 
   4   1  11      148.76      134.37      6.32 o 
   5   1  11       10.90        9.81      2.11 o 
   6   1  11        9.58       11.95      1.72 o 
   7   1  11       21.62       22.95      2.06 o 
   8   1  11        0.02        3.07      1.43 o 
   9   1  11        1.97        1.48      1.53 o 
  10   1  11       32.30       30.58      2.30 o 
  11   1  11        0.00        5.89      2.63 o 
 -13   2  11        0.40       -1.70      1.70 o 
 -12   2  11        2.11        0.87      1.33 o 
 -11   2  11        0.59        0.83      1.21 o 
 -10   2  11        0.98        2.55      1.16 o 
  -9   2  11        3.75        1.54      1.02 o 
  -8   2  11        0.27       -0.27      0.90 o 
  -7   2  11       19.37       18.27      2.04 o 
  -6   2  11       24.13       25.98      1.26 o 
  -5   2  11       19.06       18.00      1.11 o 
  -4   2  11       54.09       53.30      1.41 o 
  -3   2  11        6.08        5.10      0.72 o 
  -2   2  11        1.45        0.01      0.65 o 
  -1   2  11        3.01        1.61      0.72 o 
   0   2  11       92.01       92.03      2.50 o 
   1   2  11        8.23       11.91      3.17 o 
   2   2  11       36.50       34.28      1.50 o 
   3   2  11       16.37       24.34      3.19 o 
   4   2  11      207.85      201.36      5.69 o 
   5   2  11       12.73        8.38      1.54 o 
   6   2  11       18.35       16.96      1.92 o 
   7   2  11       12.53       14.03      4.17 o 
   8   2  11       38.44       40.70      3.11 o 
   9   2  11       44.44       44.74      2.60 o 
  10   2  11       18.29       16.85      3.31 o 
  11   2  11        2.13        2.28      2.71 o 
 -12   3  11        4.46        3.41      1.78 o 
 -11   3  11        1.65       -0.01      1.24 o 
 -10   3  11       11.35       14.02      1.56 o 
  -9   3  11        0.03       -1.03      1.03 o 
  -8   3  11        7.92        6.45      1.20 o 
  -7   3  11        0.00       -0.37      1.20 o 
  -6   3  11       81.15       76.03      2.01 o 
  -5   3  11       24.75       25.27      1.27 o 
  -4   3  11        3.57        2.43      0.72 o 
  -3   3  11       27.49       30.17      1.22 o 
  -2   3  11      109.64      109.90      2.89 o 
  -1   3  11       54.10       53.70      2.01 o 
   0   3  11       67.89       68.99      2.20 o 
   1   3  11       22.11       22.11      2.01 o 
   2   3  11       93.36       89.33      3.50 o 
   3   3  11        0.53        0.56      1.19 o 
   4   3  11        2.28        3.72      1.84 o 
   5   3  11       41.74       35.16      2.23 o 
   6   3  11        3.16        5.87      2.38 o 
   7   3  11       11.73       14.53      1.85 o 
   8   3  11        0.50        1.09      1.42 o 
   9   3  11        0.04       -1.46      1.46 o 
  10   3  11        2.05        2.20      2.65 o 
 -11   4  11        0.04       -1.35      3.25 o 
 -10   4  11        2.65        3.34      3.36 o 
  -9   4  11        3.02        2.52      1.21 o 
  -8   4  11        0.23       -0.77      1.18 o 
  -7   4  11        0.08       -0.84      0.84 o 
  -6   4  11        1.98        0.74      1.01 o 
  -5   4  11        1.38       -0.12      1.28 o 
  -4   4  11        0.54        0.64      0.94 o 
  -3   4  11       36.64       38.94      1.51 o 
  -2   4  11       46.34       49.98      2.65 o 
  -1   4  11        7.89       10.61      1.30 o 
   0   4  11       58.50       64.34      6.18 o 
   1   4  11        4.06        1.53      1.36 o 
   2   4  11       13.15       18.54      2.13 o 
   3   4  11        1.41       -0.99      1.35 o 
   4   4  11       30.02       26.90      2.26 o 
   5   4  11        0.01       -0.21      1.42 o 
   6   4  11        4.28        0.66      1.60 o 
   7   4  11        0.45       -1.28      1.28 o 
   8   4  11        3.84        7.43      1.83 o 
   9   4  11        4.28        4.85      2.76 o 
  -9   5  11        0.52        0.93      2.10 o 
  -8   5  11        0.89        2.12      2.91 o 
  -7   5  11        8.01        5.04      3.17 o 
  -6   5  11        5.88        4.50      1.53 o 
  -5   5  11        0.52       -0.95      1.29 o 
  -4   5  11        5.02        4.88      1.50 o 
  -3   5  11        0.81        2.32      0.88 o 
  -2   5  11        0.36        1.54      1.35 o 
  -1   5  11        4.81        2.34      2.11 o 
   0   5  11       21.92       25.54      2.50 o 
   1   5  11        1.06        1.97      1.49 o 
   2   5  11        0.56       -0.29      1.49 o 
   3   5  11        2.76        0.94      1.58 o 
   4   5  11       12.42       13.01      2.17 o 
   5   5  11        0.74        2.53      1.60 o 
   6   5  11        8.94        4.39      3.07 o 
   7   5  11        0.03        0.60      1.82 o 
  -6   6  11        7.99       10.06      2.50 o 
  -5   6  11        0.13       -1.36      1.36 o 
  -4   6  11       10.43       12.42      2.01 o 
  -3   6  11        3.73        4.71      1.56 o 
  -2   6  11        0.62        0.67      1.52 o 
  -1   6  11        2.00        4.01      1.67 o 
   0   6  11        0.77        2.07      3.02 o 
   1   6  11        0.17       -1.09      1.75 o 
   2   6  11        0.39       -0.40      2.70 o 
   3   6  11        0.25        0.53      1.81 o 
   4   6  11        0.25       -1.07      1.76 o 
 -12   0  12        0.54       -2.05      2.05 o 
 -10   0  12       29.36       37.37      3.37 o 
  -8   0  12      615.64      638.65     18.48 o 
  -6   0  12       46.59       50.14      3.29 o 
  -4   0  12      193.18      191.07      4.86 o 
  -2   0  12       82.97      102.14      3.20 o 
   0   0  12       15.07       15.31      1.45 o 
   2   0  12      379.51      379.80      8.38 o 
   4   0  12      185.52      187.53      7.68 o 
   6   0  12      262.34      279.16     10.47 o 
   8   0  12       15.81       21.62      3.07 o 
  10   0  12        4.77        6.15      2.53 o 
 -13   1  12       10.08       11.49      2.08 o 
 -12   1  12       22.75       24.41      2.34 o 
 -11   1  12       20.09       17.31      4.69 o 
 -10   1  12       55.78       60.67      2.81 o 
  -9   1  12        0.02       -1.86      1.86 o 
  -8   1  12      104.11      101.81      3.55 o 
  -7   1  12      315.98      328.85      8.16 o 
  -6   1  12      118.78      122.23      3.01 o 
  -5   1  12       61.21       68.83      1.85 o 
  -4   1  12       13.01       10.96      0.98 o 
  -3   1  12      106.16      103.77      2.30 o 
  -2   1  12       31.83       31.59      1.28 o 
  -1   1  12        3.36        2.77      0.72 o 
   0   1  12       17.96       13.51      1.50 o 
   1   1  12        4.59        3.54      0.89 o 
   2   1  12        2.64        2.74      0.90 o 
   3   1  12      155.01      147.08      4.60 o 
   4   1  12      364.43      365.53      8.91 o 
   5   1  12       14.31       14.16      1.78 o 
   6   1  12        1.71        1.86      1.31 o 
   7   1  12       10.08        8.97      1.66 o 
   8   1  12      224.33      237.72      6.78 o 
   9   1  12        0.05       -1.09      1.47 o 
  10   1  12       16.76       20.46      2.30 o 
  11   1  12        3.48       11.60      3.07 o 
 -12   2  12        2.47        1.93      1.65 o 
 -11   2  12        0.97        2.65      1.60 o 
 -10   2  12        0.40       -1.24      1.24 o 
  -9   2  12       15.21       12.31      1.77 o 
  -8   2  12       24.09       25.01      2.07 o 
  -7   2  12       32.07       28.92      1.96 o 
  -6   2  12       45.83       40.63      1.77 o 
  -5   2  12      239.53      240.35      6.83 o 
  -4   2  12      146.25      135.47      2.82 o 
  -3   2  12        0.03       -0.82      0.82 o 
  -2   2  12       36.57       33.09      1.34 o 
  -1   2  12       18.41       19.79      1.44 o 
   0   2  12       12.47       12.57      1.22 o 
   1   2  12      200.38      194.30      4.17 o 
   2   2  12      333.10      312.54      7.88 o 
   3   2  12        1.79        1.66      2.05 o 
   4   2  12       21.66       20.53      2.05 o 
   5   2  12       42.92       46.15      2.54 o 
   6   2  12       34.34       32.03      2.36 o 
   7   2  12        1.44        2.85      1.69 o 
   8   2  12        0.34        0.40      1.45 o 
   9   2  12        0.65        0.61      1.63 o 
  10   2  12       13.16       17.58      3.43 o 
 -12   3  12        0.24       -2.32      2.32 o 
 -11   3  12        4.03       -0.24      1.47 o 
 -10   3  12        0.82        0.28      1.50 o 
  -9   3  12        1.64        1.69      1.36 o 
  -8   3  12        0.98        0.27      1.59 o 
  -7   3  12       15.58       18.00      1.55 o 
  -6   3  12       24.42       24.12      1.83 o 
  -5   3  12      102.95       93.99      2.69 o 
  -4   3  12        1.87        2.19      0.84 o 
  -3   3  12       89.92       93.70      2.36 o 
  -2   3  12      899.47      939.09     15.58 o 
  -1   3  12       84.54       83.36      2.54 o 
   0   3  12       83.11       77.40      2.42 o 
   1   3  12       14.45       17.38      3.27 o 
   2   3  12      201.19      182.64      8.39 o 
   3   3  12        0.14        0.08      1.99 o 
   4   3  12        0.49       -0.49      1.16 o 
   5   3  12        0.77       -0.39      1.32 o 
   6   3  12        0.73        1.93      1.47 o 
   7   3  12        1.16        1.37      2.46 o 
   8   3  12        6.63        7.97      1.64 o 
   9   3  12        0.83        1.04      1.48 o 
  10   3  12        2.72        3.43      2.70 o 
 -10   4  12        0.03       -0.86      2.50 o 
  -9   4  12        0.48        1.50      1.55 o 
  -8   4  12        0.78       -0.22      3.24 o 
  -7   4  12        4.44        2.43      1.16 o 
  -6   4  12        1.43        1.05      1.32 o 
  -5   4  12        2.36        0.68      1.28 o 
  -4   4  12       53.79       58.57      2.72 o 
  -3   4  12       33.70       34.66      2.07 o 
  -2   4  12       21.36       24.15      1.68 o 
  -1   4  12      111.37      113.94      4.13 o 
   0   4  12      291.14      303.11      7.95 o 
   1   4  12        3.42        4.99      1.66 o 
   2   4  12       21.83       28.33      4.20 o 
   3   4  12        9.81        9.78      1.88 o 
   4   4  12       16.69       17.78      2.19 o 
   5   4  12        6.60        8.39      1.98 o 
   6   4  12        3.71        3.93      1.56 o 
   7   4  12        0.00       -0.40      1.51 o 
   8   4  12       17.21       20.19      2.36 o 
  -8   5  12        0.04       -1.97      1.97 o 
  -7   5  12        0.43       -0.45      2.34 o 
  -6   5  12        0.66       -1.14      1.14 o 
  -5   5  12       19.11       24.33      2.93 o 
  -4   5  12       16.04       23.36      1.75 o 
  -3   5  12        2.10       -1.61      2.17 o 
  -2   5  12        0.01       -1.43      1.43 o 
  -1   5  12        5.11        5.61      1.63 o 
   0   5  12        0.21       -1.38      1.52 o 
   1   5  12       16.87       17.65      2.15 o 
   2   5  12       14.02       13.79      2.11 o 
   3   5  12       12.77       11.12      4.90 o 
   4   5  12        2.66        1.99      1.60 o 
   5   5  12        2.04        0.54      1.60 o 
   6   5  12        0.13       -0.34      1.62 o 
  -5   6  12        1.55        0.74      1.64 o 
  -4   6  12        0.76       -0.78      2.25 o 
  -3   6  12        0.55        1.10      1.55 o 
  -2   6  12        3.50        4.62      1.73 o 
  -1   6  12        1.09       -0.85      1.73 o 
   0   6  12        1.28        0.71      2.78 o 
   1   6  12        0.02        1.19      1.72 o 
   2   6  12       12.03       26.25      3.84 o 
   3   6  12        8.79       10.09      1.80 o 
 -13   0  13        0.42        0.88      2.40 o 
 -11   0  13        2.35        2.42      2.17 o 
  -9   0  13      184.79      185.42      7.46 o 
  -7   0  13        4.19        4.69      2.00 o 
  -5   0  13        2.78        1.74      1.06 o 
  -3   0  13       42.89       47.36      2.19 o 
  -1   0  13       36.36       27.13      1.81 o 
   1   0  13        0.00        0.32      0.91 o 
   3   0  13      176.12      176.80      7.45 o 
   5   0  13       53.95       50.64      3.89 o 
   7   0  13       32.33       32.00      3.61 o 
   9   0  13        3.82        3.16      2.37 o 
 -12   1  13        0.16       -0.76      1.59 o 
 -11   1  13        1.70        1.45      1.53 o 
 -10   1  13       14.98       15.77      1.95 o 
  -9   1  13       33.67       28.75      2.22 o 
  -8   1  13        2.74        1.27      1.33 o 
  -7   1  13        1.99        2.67      1.33 o 
  -6   1  13       22.50       22.82      1.94 o 
  -5   1  13       12.90       12.56      1.63 o 
  -4   1  13       90.22       87.34      2.16 o 
  -3   1  13        0.45        0.09      0.72 o 
  -2   1  13        1.78        0.00      0.83 o 
  -1   1  13        0.01       -0.69      0.69 o 
   0   1  13        0.01       -0.67      0.67 o 
   1   1  13       15.84       16.27      1.34 o 
   2   1  13       46.52       43.29      1.79 o 
   3   1  13       72.56       71.11      3.24 o 
   4   1  13       39.16       41.51      2.50 o 
   5   1  13        1.98        2.17      1.60 o 
   6   1  13       89.18       91.48      3.64 o 
   7   1  13       16.85       20.82      2.21 o 
   8   1  13       36.83       41.64      2.70 o 
   9   1  13       10.24       10.73      1.99 o 
  10   1  13       11.73       16.18      2.32 o 
 -12   2  13        4.32        4.76      1.69 o 
 -11   2  13        0.87       -1.17      3.35 o 
 -10   2  13        0.54        0.64      1.35 o 
  -9   2  13        3.99        3.95      1.48 o 
  -8   2  13        1.79        1.21      1.49 o 
  -7   2  13       55.31       50.95      2.65 o 
  -6   2  13        9.50       10.45      1.29 o 
  -5   2  13        8.42       10.29      1.29 o 
  -4   2  13       50.49       55.07      1.74 o 
  -3   2  13        3.46        2.17      0.84 o 
  -2   2  13        9.07        8.64      1.50 o 
  -1   2  13        1.82       -0.31      0.83 o 
   0   2  13       37.49       37.80      2.00 o 
   1   2  13      198.70      197.57      4.31 o 
   2   2  13      163.65      151.97      4.80 o 
   3   2  13       16.65       15.22      2.19 o 
   4   2  13        3.33        3.27      1.54 o 
   5   2  13        1.18        0.39      1.31 o 
   6   2  13       12.31       18.41      2.28 o 
   7   2  13        0.03        1.18      1.38 o 
   8   2  13        0.31        1.15      2.21 o 
   9   2  13        1.73       -1.59      1.59 o 
  10   2  13       35.39       34.05      2.76 o 
 -11   3  13        0.06       -1.07      4.04 o 
 -10   3  13        3.65        0.94      1.55 o 
  -9   3  13       15.30       18.14      2.02 o 
  -8   3  13        0.31       -0.36      1.27 o 
  -7   3  13        3.62        3.64      1.98 o 
  -6   3  13        3.90        2.70      1.10 o 
  -5   3  13       12.27       15.64      1.52 o 
  -4   3  13       10.80       12.31      1.34 o 
  -3   3  13      140.72      141.57      3.06 o 
  -2   3  13       33.71       42.05      1.98 o 
  -1   3  13       37.66       42.86      2.52 o 
   0   3  13       84.62       81.26      3.43 o 
   1   3  13       28.58       27.28      2.50 o 
   2   3  13       15.91       17.26      2.02 o 
   3   3  13        9.79        7.70      1.71 o 
   4   3  13        1.39        0.11      1.38 o 
   5   3  13        7.50       10.05      1.75 o 
   6   3  13        2.77        2.99      1.66 o 
   7   3  13        2.80        3.66      3.84 o 
   8   3  13        0.90        0.52      1.58 o 
   9   3  13        1.14        2.38      1.76 o 
 -10   4  13        2.52        2.99      1.79 o 
  -9   4  13        0.16        1.00      1.51 o 
  -8   4  13        0.42       -0.43      1.40 o 
  -7   4  13        0.68       -0.52      1.64 o 
  -6   4  13        0.04       -1.26      1.26 o 
  -5   4  13       22.86       22.03      2.08 o 
  -4   4  13       40.80       43.00      2.39 o 
  -3   4  13        6.38        5.57      1.23 o 
  -2   4  13       23.94       27.50      1.82 o 
  -1   4  13        2.25        2.36      1.56 o 
   0   4  13       58.18       54.55      2.95 o 
   1   4  13        0.30        0.35      2.17 o 
   2   4  13        7.13        7.92      1.78 o 
   3   4  13        6.49        5.25      1.84 o 
   4   4  13       10.51       11.27      1.99 o 
   5   4  13        4.57        5.72      1.79 o 
   6   4  13        0.26       -0.51      1.56 o 
   7   4  13        0.01        0.55      1.59 o 
  -8   5  13        0.15        3.17      2.50 o 
  -7   5  13        0.21       -0.56      1.60 o 
  -6   5  13        9.74       12.66      2.93 o 
  -5   5  13        6.31        8.14      3.24 o 
  -4   5  13       18.58       18.70      2.41 o 
  -3   5  13        0.50       -1.54      2.11 o 
  -2   5  13        1.83        5.44      1.65 o 
  -1   5  13        0.78       -0.84      1.56 o 
   0   5  13       20.13       26.05      2.60 o 
   1   5  13       11.07        8.67      1.96 o 
   2   5  13        1.69        0.78      1.69 o 
   3   5  13        1.62        2.72      1.69 o 
   4   5  13       12.74       12.98      2.18 o 
   5   5  13        0.17       -1.65      1.65 o 
  -3   6  13        2.50       -0.70      2.35 o 
  -2   6  13        1.09       -0.75      1.68 o 
  -1   6  13        5.09        3.59      1.89 o 
   0   6  13        0.06       -0.75      1.73 o 
   1   6  13        9.49       14.33      3.92 o 
 -12   0  14        4.30        1.57      2.29 o 
 -10   0  14       25.80       23.83      3.19 o 
  -8   0  14        0.76        2.55      1.93 o 
  -6   0  14        0.38       -1.58      1.58 o 
  -4   0  14        3.77        2.45      1.07 o 
  -2   0  14      165.98      143.13      4.18 o 
   0   0  14        2.81        3.56      1.49 o 
   2   0  14        5.21        5.66      2.11 o 
   4   0  14      234.94      225.42      9.11 o 
   6   0  14       31.90       30.52      3.66 o 
   8   0  14       12.25       11.15      2.76 o 
  10   0  14        8.09       10.51      2.89 o 
 -12   1  14        0.40        2.70      1.71 o 
 -11   1  14        0.62        0.01      1.54 o 
 -10   1  14        0.30       -1.31      1.31 o 
  -9   1  14       42.69       41.07      2.44 o 
  -8   1  14        2.15        2.66      1.45 o 
  -7   1  14       11.20       15.70      1.86 o 
  -6   1  14        8.10        5.31      1.61 o 
  -5   1  14        2.43        2.74      0.97 o 
  -4   1  14        1.77        0.99      0.78 o 
  -3   1  14        2.74        1.98      0.82 o 
  -2   1  14        0.04       -0.23      0.75 o 
  -1   1  14        7.79        6.08      0.95 o 
   0   1  14       29.68       24.41      1.31 o 
   1   1  14        7.04        6.36      2.21 o 
   2   1  14       23.85       23.64      1.53 o 
   3   1  14        0.00       -1.15      1.15 o 
   4   1  14        3.51        2.30      2.19 o 
   5   1  14       23.97       23.43      2.27 o 
   6   1  14        7.83        5.06      1.65 o 
   7   1  14        6.55        7.70      1.78 o 
   8   1  14       27.80       33.45      2.67 o 
   9   1  14        0.15       -1.62      1.62 o 
 -11   2  14        0.52       -0.53      1.54 o 
 -10   2  14        0.77        1.43      1.54 o 
  -9   2  14       18.72       19.73      2.13 o 
  -8   2  14        2.95        1.04      1.46 o 
  -7   2  14        0.59        0.36      1.35 o 
  -6   2  14        0.44       -0.36      1.01 o 
  -5   2  14       44.55       46.27      1.98 o 
  -4   2  14       14.42       17.68      1.29 o 
  -3   2  14        9.74       11.62      1.94 o 
  -2   2  14        0.88       -0.21      0.82 o 
  -1   2  14      102.79      102.95      3.75 o 
   0   2  14        0.09       -0.22      0.94 o 
   1   2  14       34.96       31.34      2.38 o 
   2   2  14        6.55        7.05      1.62 o 
   3   2  14        0.77        1.53      1.33 o 
   4   2  14        0.22        0.20      1.37 o 
   5   2  14        1.54        1.86      1.45 o 
   6   2  14        5.92        5.15      1.64 o 
   7   2  14        0.35        1.18      1.48 o 
   8   2  14        7.51        7.61      2.50 o 
   9   2  14        8.66        8.58      3.72 o 
 -10   3  14        2.39        2.58      1.76 o 
  -9   3  14        3.49        2.65      1.61 o 
  -8   3  14        3.59        4.33      1.55 o 
  -7   3  14        0.06       -1.22      1.22 o 
  -6   3  14       11.49       11.76      1.44 o 
  -5   3  14        0.01       -0.89      1.00 o 
  -4   3  14        1.70        1.00      1.40 o 
  -3   3  14       53.53       54.55      2.75 o 
  -2   3  14       66.00       69.54      2.43 o 
  -1   3  14       38.41       39.11      1.89 o 
   0   3  14        0.91       -1.29      1.29 o 
   1   3  14       63.79       55.66      2.92 o 
   2   3  14        5.11        3.06      1.56 o 
   3   3  14        5.73        5.51      1.66 o 
   4   3  14       38.38       33.56      2.45 o 
   5   3  14        3.39        3.85      1.56 o 
   6   3  14        0.25        0.52      2.00 o 
   7   3  14        0.84        0.96      1.51 o 
   8   3  14        1.89        3.06      2.32 o 
  -9   4  14        1.58        2.37      1.66 o 
  -8   4  14        0.84       -1.80      2.56 o 
  -7   4  14        1.20        1.52      1.45 o 
  -6   4  14        1.85       -0.18      1.44 o 
  -5   4  14        9.30        7.78      3.18 o 
  -4   4  14        2.32        0.87      1.73 o 
  -3   4  14       23.97       27.98      3.85 o 
  -2   4  14        2.77        3.72      1.70 o 
  -1   4  14        1.60        2.38      1.84 o 
   0   4  14        5.45        4.28      1.74 o 
   1   4  14       11.64       12.97      2.05 o 
   2   4  14        0.80        1.06      1.55 o 
   3   4  14        1.92        3.10      1.65 o 
   4   4  14        3.51        2.02      1.65 o 
   5   4  14        5.17        6.42      1.95 o 
   6   4  14        3.68        2.75      1.69 o 
   7   4  14        0.81       -1.22      1.70 o 
  -7   5  14        7.94       12.08      2.76 o 
  -6   5  14        0.83       -1.70      4.84 o 
  -5   5  14        0.97        2.30      1.64 o 
  -4   5  14        0.01       -1.98      1.98 o 
  -3   5  14        0.91        0.68      2.39 o 
  -2   5  14        0.00       -0.78      2.42 o 
  -1   5  14        1.64        1.29      3.59 o 
   0   5  14        0.60        0.28      4.06 o 
   1   5  14        2.31        2.83      1.77 o 
   2   5  14        0.11       -1.22      1.71 o 
   3   5  14        1.59        1.51      1.78 o 
   4   5  14        1.93        0.41      1.87 o 
 -11   0  15       18.30       13.35      2.90 o 
  -9   0  15        1.00        0.99      2.11 o 
  -7   0  15      132.45      126.62      5.93 o 
  -5   0  15        0.24       -1.26      1.59 o 
  -3   0  15      365.97      321.74      7.64 o 
  -1   0  15       14.63       12.51      1.91 o 
   1   0  15        0.61       -1.04      1.04 o 
   3   0  15       27.63       30.68      3.66 o 
   5   0  15      147.43      164.17      7.73 o 
   7   0  15        6.34        4.03      2.46 o 
   9   0  15       39.66       37.44      3.90 o 
 -11   1  15        0.75        0.62      1.61 o 
 -10   1  15       13.89        9.31      1.83 o 
  -9   1  15       12.68       16.35      3.06 o 
  -8   1  15       19.90       21.41      2.15 o 
  -7   1  15      124.35      126.97      5.67 o 
  -6   1  15        1.46        0.90      1.29 o 
  -5   1  15       53.76       44.10      1.93 o 
  -4   1  15       54.08       56.87      1.85 o 
  -3   1  15        0.26       -0.51      0.82 o 
  -2   1  15        9.11        8.74      1.06 o 
  -1   1  15       45.10       39.86      1.60 o 
   0   1  15       13.72       12.20      1.17 o 
   1   1  15       21.73       22.95      1.66 o 
   2   1  15       10.18       12.03      1.94 o 
   3   1  15       33.39       33.12      2.30 o 
   4   1  15        1.43        0.55      1.40 o 
   5   1  15        5.16        4.81      1.58 o 
   6   1  15        0.94        2.15      1.54 o 
   7   1  15        5.93        9.48      3.28 o 
   8   1  15        0.84        3.02      2.14 o 
   9   1  15        7.95        6.33      2.05 o 
 -11   2  15        0.56       -1.53      1.57 o 
 -10   2  15        0.05        0.40      1.55 o 
  -9   2  15        6.45        5.35      1.67 o 
  -8   2  15       10.98       11.36      2.96 o 
  -7   2  15        1.45        1.95      2.42 o 
  -6   2  15       63.46       68.83      2.99 o 
  -5   2  15       54.62       54.28      3.13 o 
  -4   2  15        6.77        6.63      1.51 o 
  -3   2  15       45.41       45.21      1.72 o 
  -2   2  15        1.20        0.70      0.86 o 
  -1   2  15       69.85       71.83      2.10 o 
   0   2  15        0.28       -0.61      1.33 o 
   1   2  15       37.19       37.10      2.49 o 
   2   2  15        5.47        4.67      1.63 o 
   3   2  15       48.79       50.58      2.84 o 
   4   2  15        0.28        0.88      1.48 o 
   5   2  15        0.13       -1.13      1.51 o 
   6   2  15        0.14        0.76      1.84 o 
   7   2  15        8.23        9.61      2.70 o 
   8   2  15        7.58       11.45      5.81 o 
 -10   3  15        0.08        0.20      2.70 o 
  -9   3  15       12.02       15.08      2.06 o 
  -8   3  15        3.33        4.43      1.68 o 
  -7   3  15        2.44        0.22      1.42 o 
  -6   3  15        0.56       -1.08      1.08 o 
  -5   3  15        1.41        1.32      1.05 o 
  -4   3  15        7.10        7.13      1.31 o 
  -3   3  15       13.08       14.69      1.57 o 
  -2   3  15        2.26        2.67      1.16 o 
  -1   3  15      135.37      139.31      4.75 o 
   0   3  15        0.05       -0.44      1.50 o 
   1   3  15        1.31        2.59      2.30 o 
   2   3  15        8.95        8.68      2.46 o 
   3   3  15       68.18       67.95      3.61 o 
   4   3  15        0.03        1.14      1.46 o 
   5   3  15        1.04        1.54      1.90 o 
   6   3  15        3.43        4.11      1.81 o 
   7   3  15        1.49        4.35      1.83 o 
  -8   4  15        0.54        0.47      1.84 o 
  -7   4  15        0.36       -1.18      1.50 o 
  -6   4  15        1.58       -0.19      1.49 o 
  -5   4  15        0.90        0.85      1.74 o 
  -4   4  15        8.87       10.57      1.84 o 
  -3   4  15        4.10        3.27      2.29 o 
  -2   4  15       28.34       25.26      3.43 o 
  -1   4  15        1.58        1.43      2.82 o 
   0   4  15        9.55        9.58      2.02 o 
   1   4  15       27.66       28.79      2.69 o 
   2   4  15        4.31        6.00      1.91 o 
   3   4  15        2.69        3.27      2.32 o 
   4   4  15        6.07        8.47      2.29 o 
   5   4  15        3.04       -0.73      3.14 o 
  -5   5  15        5.10        1.74      2.58 o 
  -4   5  15        0.47       -1.78      2.34 o 
  -3   5  15        2.68       -0.20      2.58 o 
  -2   5  15        0.04       -2.51      2.51 o 
  -1   5  15        0.25        0.99      1.86 o 
   0   5  15        6.65        5.30      2.02 o 
   1   5  15        1.20       -1.87      4.39 o 
   2   5  15       23.99       31.61      3.52 o 
 -10   0  16        0.99       -1.69      2.01 o 
  -8   0  16       13.97       13.13      2.82 o 
  -6   0  16        0.20       -0.33      1.73 o 
  -4   0  16       24.66       29.34      2.28 o 
  -2   0  16        9.35        9.58      1.68 o 
   0   0  16       23.29       23.26      2.70 o 
   2   0  16       29.31       26.87      3.40 o 
   4   0  16        1.70        3.35      2.28 o 
   6   0  16       14.33       13.92      3.22 o 
   8   0  16       20.19       16.34      3.31 o 
 -10   1  16        1.43        0.35      1.56 o 
  -9   1  16       10.63       12.69      1.93 o 
  -8   1  16        1.03        0.55      1.53 o 
  -7   1  16        2.71        1.86      1.51 o 
  -6   1  16        4.25        4.80      1.50 o 
  -5   1  16        7.83       10.86      1.76 o 
  -4   1  16        7.60        9.99      1.81 o 
  -3   1  16        0.33        0.19      0.86 o 
  -2   1  16        1.12        0.79      0.92 o 
  -1   1  16       83.74       76.44      2.18 o 
   0   1  16        0.80       -0.44      0.89 o 
   1   1  16       12.80       11.57      1.40 o 
   2   1  16        5.00        4.03      1.51 o 
   3   1  16       62.56       56.48      3.02 o 
   4   1  16        0.28        0.86      1.63 o 
   5   1  16        1.71       -0.39      1.46 o 
   6   1  16        1.34        0.87      1.66 o 
   7   1  16        1.55        3.02      1.82 o 
   8   1  16        3.74       -0.66      1.74 o 
 -10   2  16        0.13       -0.31      1.54 o 
  -9   2  16       22.61       28.70      2.53 o 
  -8   2  16        0.96        1.21      1.75 o 
  -7   2  16       20.66       25.33      5.51 o 
  -6   2  16        5.69        9.00      1.69 o 
  -5   2  16       17.25       20.78      1.71 o 
  -4   2  16        2.24        3.40      1.17 o 
  -3   2  16       96.60       95.14      2.51 o 
  -2   2  16        0.55        1.52      0.97 o 
  -1   2  16       32.08       30.67      1.79 o 
   0   2  16        4.93        3.52      1.68 o 
   1   2  16        0.16       -0.90      1.35 o 
   2   2  16       11.81       11.54      1.92 o 
   3   2  16       13.10       13.07      2.13 o 
   4   2  16        7.26        5.39      1.74 o 
   5   2  16       18.35       22.15      3.10 o 
   6   2  16        0.01        0.95      1.67 o 
   7   2  16       12.34       15.90      2.26 o 
  -9   3  16        0.11        1.19      2.22 o 
  -8   3  16        2.10        3.14      1.66 o 
  -7   3  16        5.71        6.18      1.66 o 
  -6   3  16        6.33        7.98      1.41 o 
  -5   3  16        9.28        7.95      1.43 o 
  -4   3  16        0.43        0.49      1.12 o 
  -3   3  16        0.50       -0.05      1.13 o 
  -2   3  16        9.68        7.48      1.78 o 
  -1   3  16       16.62       20.14      2.78 o 
   0   3  16       27.86       21.58      2.26 o 
   1   3  16       82.41       86.33      3.80 o 
   2   3  16        0.61        1.38      1.56 o 
   3   3  16        1.92        1.96      1.57 o 
   4   3  16       24.52       28.54      3.02 o 
   5   3  16        2.31        4.32      1.81 o 
   6   3  16        3.70        6.69      2.79 o 
  -7   4  16        1.84        1.47      2.22 o 
  -6   4  16        0.04       -0.11      1.59 o 
  -5   4  16        5.19        4.61      2.58 o 
  -4   4  16        0.78       -1.57      2.76 o 
  -3   4  16       14.46       10.74      2.71 o 
  -2   4  16        1.59        2.09      1.84 o 
  -1   4  16        0.29        0.60      1.59 o 
   0   4  16        3.03        3.30      1.87 o 
   1   4  16        0.21       -0.49      1.66 o 
   2   4  16       10.15       15.82      2.34 o 
   3   4  16        1.72        0.98      2.98 o 
   4   4  16        1.46        2.71      1.79 o 
  -9   0  17        0.93       -0.94      2.04 o 
  -7   0  17       16.10       22.06      3.14 o 
  -5   0  17        0.01       -0.70      1.75 o 
  -3   0  17        1.00        1.15      1.31 o 
  -1   0  17       27.16       26.36      2.15 o 
   1   0  17       49.28       47.02      2.50 o 
   3   0  17        0.48        1.21      2.16 o 
   5   0  17       12.15        9.84      2.78 o 
   7   0  17        0.20        0.97      2.49 o 
 -10   1  17        0.02        0.08      1.66 o 
  -9   1  17       13.45       14.44      2.11 o 
  -8   1  17        8.67       11.81      2.43 o 
  -7   1  17       16.39       18.91      3.75 o 
  -6   1  17        0.25        0.83      1.44 o 
  -5   1  17        7.88        9.30      1.76 o 
  -4   1  17       17.72       20.25      1.72 o 
  -3   1  17       19.24       20.59      1.45 o 
  -2   1  17        1.30        0.46      0.97 o 
  -1   1  17       48.86       47.54      1.83 o 
   0   1  17        0.60       -0.91      0.91 o 
   1   1  17        1.58        0.61      1.76 o 
   2   1  17        0.35        0.30      1.76 o 
   3   1  17        0.73       -0.16      1.42 o 
   4   1  17        2.00        1.18      2.94 o 
   5   1  17        3.91        3.74      1.73 o 
   6   1  17        2.03        2.94      1.89 o 
   7   1  17        1.80        2.59      1.97 o 
  -9   2  17        2.19        2.02      3.19 o 
  -8   2  17       12.26       14.39      2.13 o 
  -7   2  17        4.21        6.90      1.84 o 
  -6   2  17        1.91        3.10      1.45 o 
  -5   2  17        6.19        6.89      1.33 o 
  -4   2  17        0.02       -0.20      1.14 o 
  -3   2  17        4.14        3.71      1.07 o 
  -2   2  17        6.10        5.59      1.14 o 
  -1   2  17       31.58       31.90      2.42 o 
   0   2  17        3.03        4.38      2.29 o 
   1   2  17       13.25       17.00      3.15 o 
   2   2  17        0.03        0.33      1.55 o 
   3   2  17        0.02       -0.92      2.46 o 
   4   2  17        0.16       -0.79      1.47 o 
   5   2  17        0.00       -0.66      1.69 o 
   6   2  17        7.47        8.09      2.06 o 
  -8   3  17        0.19       -0.45      1.85 o 
  -7   3  17        0.61        1.28      2.28 o 
  -6   3  17        1.98        0.41      3.68 o 
  -5   3  17        0.11        0.23      1.25 o 
  -4   3  17        2.56        0.40      1.48 o 
  -3   3  17        3.56        2.90      1.48 o 
  -2   3  17        1.14        3.37      1.60 o 
  -1   3  17       11.57       12.84      2.04 o 
   0   3  17        0.40        1.43      1.67 o 
   1   3  17        0.09        3.13      1.73 o 
   2   3  17        3.94        3.16      3.06 o 
   3   3  17       14.56       18.24      2.40 o 
   4   3  17        2.48        7.26      2.31 o 
   5   3  17        4.17        3.64      1.92 o 
  -5   4  17        0.58        0.52      1.74 o 
  -4   4  17        0.01       -2.48      2.48 o 
  -3   4  17        4.11        4.08      2.75 o 
  -2   4  17        0.86       -0.33      2.11 o 
  -1   4  17        0.98        3.05      2.72 o 
   0   4  17        0.38        0.26      1.79 o 
   1   4  17        9.25        7.51      3.60 o 
   2   4  17        0.43        2.37      1.90 o 
  -8   0  18        0.02        1.07      2.26 o 
  -6   0  18        0.17        1.11      2.14 o 
  -4   0  18       40.56       43.50      2.55 o 
  -2   0  18       55.35       51.11      2.72 o 
   0   0  18        0.00       -0.52      1.36 o 
   2   0  18        0.13        1.87      2.26 o 
   4   0  18        1.26        0.85      2.58 o 
   6   0  18        0.01       -1.93      2.73 o 
  -8   1  18        5.50        3.82      2.49 o 
  -7   1  18        1.60        1.67      1.58 o 
  -6   1  18       31.11       31.90      2.61 o 
  -5   1  18        3.78        6.39      1.79 o 
  -4   1  18        1.99        2.11      1.36 o 
  -3   1  18        2.75        1.09      1.99 o 
  -2   1  18       23.14       25.81      1.64 o 
  -1   1  18        6.52        8.34      1.22 o 
   0   1  18        0.13       -0.62      1.15 o 
   1   1  18        4.34        4.89      1.73 o 
   2   1  18        0.33       -0.02      2.04 o 
   3   1  18        3.22        3.60      4.57 o 
   4   1  18        0.29        0.17      2.10 o 
   5   1  18        8.65        9.04      2.07 o 
  -8   2  18        7.35        6.76      1.98 o 
  -7   2  18       19.92       19.07      2.29 o 
  -6   2  18        0.69        1.31      3.07 o 
  -5   2  18        1.54        1.04      1.52 o 
  -4   2  18        0.00       -0.39      1.16 o 
  -3   2  18        1.27        1.04      1.56 o 
  -2   2  18        3.47        3.50      1.40 o 
  -1   2  18       16.67       11.53      2.72 o 
   0   2  18       15.36       16.47      2.29 o 
   1   2  18       29.49       30.23      2.77 o 
   2   2  18        0.84        0.46      1.68 o 
   3   2  18        1.34        2.97      1.72 o 
   4   2  18        0.08        0.08      2.50 o 
  -6   3  18        1.74        3.15      1.75 o 
  -5   3  18        0.15        1.08      1.33 o 
  -4   3  18        1.31       -1.03      2.56 o 
  -3   3  18        0.03       -1.80      2.25 o 
  -2   3  18        1.70        2.41      1.65 o 
  -1   3  18        0.65        0.25      1.71 o 
   0   3  18        0.35        0.08      2.41 o 
   1   3  18        1.27        2.66      1.92 o 
   2   3  18        0.04       -0.14      2.35 o 
   3   3  18       15.24       14.67      2.32 o 
  -7   0  19        0.46       -2.16      2.16 o 
  -5   0  19        0.43       -0.53      2.18 o 
  -3   0  19        1.68        4.03      1.64 o 
  -1   0  19       18.53       21.97      2.25 o 
   1   0  19       10.10       10.55      3.13 o 
   3   0  19        0.02       -0.88      2.40 o 
  -7   1  19        4.78        4.71      1.73 o 
  -6   1  19        0.62        0.94      1.58 o 
  -5   1  19        0.42       -1.45      1.45 o 
  -4   1  19        8.75       11.36      1.57 o 
  -3   1  19        6.96        8.71      1.24 o 
  -2   1  19        6.26        5.29      1.50 o 
  -1   1  19        1.39       -1.03      1.03 o 
   0   1  19        0.39       -0.18      1.62 o 
   1   1  19        1.12        2.07      1.71 o 
   2   1  19        0.14       -0.51      1.79 o 
   3   1  19        9.45       10.99      2.22 o 
   4   1  19        1.11        4.73      2.69 o 
  -6   2  19       11.53       15.71      2.63 o 
  -5   2  19        2.64        2.40      3.00 o 
  -4   2  19        1.99        2.24      1.50 o 
  -3   2  19        0.31        0.36      1.30 o 
  -2   2  19        2.96        3.74      1.34 o 
  -1   2  19        3.56        2.10      1.74 o 
   0   2  19       18.49       26.40      2.68 o 
   1   2  19        1.72        0.75      1.85 o 
   2   2  19        1.03        0.81      1.71 o 
  -3   3  19        0.74        1.58      2.46 o 
  -2   3  19        0.13       -2.15      2.54 o 
  -1   3  19        4.96        2.36      1.89 o 
  -4   0  20        1.22       -0.54      2.05 o 
  -2   0  20        4.96        3.63      1.65 o 
   0   0  20        0.08       -0.64      1.57 o 
   2   0  20        0.51       -1.99      2.50 o 
  -5   1  20        2.55        1.96      3.84 o 
  -4   1  20        1.64        2.54      1.65 o 
  -3   1  20        1.39        4.22      1.35 o 
  -2   1  20        2.95        4.45      1.23 o 
  -1   1  20        0.65        0.12      1.16 o 
   0   1  20       15.31       14.34      2.25 o 
   1   1  20        0.30        0.06      1.83 o 
                                                 
